# Supplementary material for: Proteomic Analysis of Skin Invasion by Blood Fluke Larvae
Source: PLoS Negl Trop Dis. 2008 Jul 16;2(7):e262. doi: 10.1371/journal.pntd.0000262 (PMC2467291; doi:10.1371/journal.pntd.0000262)
Supplement: Table S1 — Additional schistosome proteins of cytosolic origin, low abundance, or unknown function. (0.03 MB XLS) [file pntd.0000262.s002.xls]

## Sheet: supplement Table 1
Supplementary Table S1	Additional Schistosome proteins of cytosolic orign, low abundance, or unknown function.
Mass spec data and peptides for these proteins can be viewed: Table S4_30 min cercarial peptides, and Table S5_2hr cercarial peptides.
ID a	other Sm ID a,b	30 min d	2 hrs	Name c
Q02456	TC22979	42	5	Myosin heavy chain
P16641	TC26067	16	21	ATP:guanidino kinase SMC74
Smp_contig050276	TC26067	2*	4	putative ATP:guanidino kinase SMC74, only sequences not in P16641 are listed
Q27877		17*	35	Enolase			*2 IDs representing 1 sequence overlap with human alpha enolase
P20287		18*	29**	Glyceraldehyde-3-phosphate dehydrogenase			*2 IDs representing 2 sequences, and **2 IDs representing the same sequence the human protein
P53471		36*	65**	Actin-2			*only 5 IDs corresponding to 3 sequences, and 18 IDs representing 10 different peptides are unique to the parasite
P42637		7	0	Tropomyosin 1
P42638		4	0	Tropomyosin 2
P37227	TC23687	3	1	Malate dehydrogenase, mitochondrial
Smp_contig013222	TC23687	2*	2	putative malate dehydrogenase, mitochondrial, only peptides not overlapping with P37227 are listed
P41759		7*	28**	Phosphoglycerate kinase			*2 IDs representing 1 sequence and ** 9 IDs corresponding to 3 sequences in the human sequence
Q5DE47	TC26067	3	1	L-lactate dehydrogenase
Smp_contig10913	TC26067	3*	4	putative L-lactate dehydrogenase, only peptide not inQ5DE47 are listed
Smp_contig005479	Smp_019000.1	6	3	Unknown function
Q5DH23 & Q8MXA4	TC29704	3	0	SCHMA Heat shock protein HSP60, similar to SCHJA SJCHGC09129 protein
Smp_contig020308	Sm01524	1	0	putative HSP90-beta
Q26582		1	1	Heat shock protein 86
P48501		5	11	Triosephosphate isomerase
Q5DFW7		4	9	similar to SCHJA SJCHGC09409 protein
Q5BY06		2	4	similar to SCHJA Phosphorylase
Q5QEI6		5	4	Glycerol 3-phosphate dehydrogenase
Q8WT66		0	6	Phosphoglycerate mutase
Smp_contig027248 & 027249	Sm03441	4	6	Putative phosphoglycerate mutase				only the unique sequences are listed
Smp_contig030602	Sm12192	0	2	Putative phosphoglycerate mutase
P25824		3	5	Adenylate kinase
Q7Z1I4		7*	0	Beta-tubulin				overlapping with human, 1 unique sequence
Q26444		1	0	Alpha-tubulin
O96527		3	0	Calcium ATPase 2
Q9XYR4		3	2	Phosphoenolpyruvate carboxykinase
Q5DI18		2	1	SJCHGC02266 protein (putative PKA type II regulatory subunit
Smp_contig006414	TC32240	3	3	putative phosphoglucose isomerase
Q26540		3	6	14-3-3 protein homolog 1
Smp_contig002812	Sm11475	1	2	14-3-3 protein homolog 1isoform, only sequences not overlapping with Q26540 were counted
Q9U491		3	4	14-3-3 epsilon
Smp_contig011145	TC25778	3	11	putative carbohydrate phosphorylase
Smp_contig026142	TC29243	2	3	similar to Nucleoside diphosphate kinase
O96410		2	1	Calponin homolog
Q5DG57		2	0	SJCHGC06614 protein, putative calponin homolog
Q5DAY1		2	0	SJCHGC02793 protein, putative ADP/ATP carrier
Q5BXP5		2	0	SJCHGC05927 protein, putative aconitase, mitochondrial
Q5D9C5		2	0	SJCHGC09453 protein, putative transitional endoplasmatic reticulum ATPase
Smp_contig000147	Smp_000500	2	0	no significantBLAST hit
Smp_contig004934		0	2	no significantBLAST hit
Q5DAM7	Sm01041	1	5	Pyruvate kinase
Smp_contig018388&018387	Sm01041	1	1	Pyruvate kinase
Q26565		1	2	Peptidyl-prolyl cis-trans isomerase
Q5D8I3		1	4	SJCHGC06636 protein, putative PBS lyase heat-like protein
Q94747		2	2	Elongation factor 1-alpha, 1 sequence shared with human
Q5D8S4		1	1	Citrate synthase
Q5DAS6		0	1	SJCHGC08534 protein
Smp_contig030114	smp_194830	1	2	SmKK7, putative potassium channel inhibitor
Q27778		1	0	6-phosphofructokinase
Q6RYS1		1	0	High mobility group B1 protein
Q95WA2		1	0	Translationally-controlled tumor protein homolog
Q5DGA9		1	0	SJCHGC00665 protein, putative troponin T
Q5DB55		1	0	SJCHGC00821 protein, putative myosin regulatory chain
Q9Y1U7		1	0	Myosin light chain
Q5DEF8		1	0	SJCHGC07058 protein, chaperonin containing T-complex protein 1, zeta subunit
Smp_contig001570	Sm08392	1	0	similar to chaperonin with TCP1
Q5DFR6		1	0	SJCHGC09559 protein, putative adenine phosphoribosyltransferase
Smp_contig021131	Smp_75400.2	1	0	no significantBLAST hit
Smp_contig006614	TC24542	1	0	UNC -13. putative isocitrate dehydrogenase
Smp_contig005649	Sm28966	1	0	putative calcyphosine
Smp_contig012374		1	0	no significantBLAST hit
Q15EU2		0	2	Cytochrome c-like protein
Smp_contig007588	TC28926	0	2	similar to scavenger receptor
Smp_contig005427		2	0	no significantBLAST hit
Q94748		0	1	Probable dynein light chain
Q5DD64		0	1	SJCHGC00495 protein, putative aldo ketoreductase
Q5DA59		0	1	SJCHGC01783 protein, no significant match by BLAST
Smp_contig022170	TC29504	0	2	gelsolin-like protein
Smp_contig002468	Sm12997	0	1	putative severin
Smp_contig025442	Smp_171620	0	1	putative methylthioadenosine phosphorylase
Smp_contig009309	Sm00008	0	1	putative calmodulin-like protein
Smp_contig003614	Smp_012810	0	1	putative 4 and 1/2 lim domains
Smp_contig002468	Sm11665	0	1	putative myosin binding protein
Smp_contig025348	Sm_171410	0	1	no significantBLAST hit
Smp_contig007809		0	1	no significantBLAST hit
a: mass spectra matched Uniprot database protein accession numbers. Multiple accession numbers indicate that an ID in the SANGER and/ or TIGR database encompassed all the peptides associated with the individual ID's
b: mass spectra matched Sanger contigs numbers; these peptides are in addition to those identified in the Uniprot database.
c: name assigned by Uniprot. Brackets indicate names from Sanger BLAST search. Peptide (s) given when no protein identification was made by BLAST, or single peptide from SANGER contig.
d : Proteins have been sorted based on the 30 minute skin exposure, from highest to lowest. In some cases, proteins have been grouped by name or function (ie elastases, GSTs)
