# Supplementary material for: Proteomic Analysis of Skin Invasion by Blood Fluke Larvae
Source: PLoS Negl Trop Dis. 2008 Jul 16;2(7):e262. doi: 10.1371/journal.pntd.0000262 (PMC2467291; doi:10.1371/journal.pntd.0000262)
Supplement: Table S2 — Mass spec data and unique sequences of proteins from Table 1, 30 minute exposure. (0.05 MB XLS) [file pntd.0000262.s003.xls]

## Sheet: table 1 30 minutes
S2 Proteins identified after 30 min exposure, listed in the same order as in Table 1.
Here only the unique sequences are listed, with information on the best CID spectrum that led to their identification.
The elastase isoform peptides are sorted according to their sequences, sequences unique to one particular isoform are printed in bold
The 2 paramyosins are listed similarly, but only the unique sequences to the SCHJA entry are in bold.
"m" stands for methionine sulfoxide, "q" for pyroglutamic acid
Acc.#	other Sm ID	unique peptides	% cov	m/z	z	mass error	sequence	score	exp.	MW	species	name
P53442		17	57.3	1012.9	2	-0.089	ANGAAAVGKFEGNmGTTLGDK	16.2	0.075	39645.7	SCHMA	Fructose-bisphosphate aldolase
P53442		17	57.3	643.216	2	-0.075	FEGNmGTTLGDK	17.8	0.073	39645.7	SCHMA	Fructose-bisphosphate aldolase
P53442		17	57.3	862.313	2	-0.11	FQPYLTEAQENDLR	28.9	0.0078	39645.7	SCHMA	Fructose-bisphosphate aldolase
P53442		17	57.3	940.409	2	-0.059	FQPYLTEAQENDLRR	23.4	0.0011	39645.7	SCHMA	Fructose-bisphosphate aldolase
P53442		17	57.3	690.804	2	-0.034	GILAADESTATmGK	40.9	1.9e-06	39645.7	SCHMA	Fructose-bisphosphate aldolase
P53442		17	57.3	768.814	2	-0.074	GILAADESTATmGKR	25.7	0.0017	39645.7	SCHMA	Fructose-bisphosphate aldolase
P53442		17	57.3	1165.51	2	-0.071	GVVPLAGTDNETTTQGLDDLASR	39.3	1.1e-07	39645.7	SCHMA	Fructose-bisphosphate aldolase
P53442		17	57.3	514.749	2	-0.033	IAQAICAPGK	19.7	0.0092	39645.7	SCHMA	Fructose-bisphosphate aldolase
P53442		17	57.3	1102.02	2	-0.043	ISSHTPSYLAmLENANVLAR	28.1	0.00061	39645.7	SCHMA	Fructose-bisphosphate aldolase
P53442		17	57.3	781.373	2	-0.047	KAYTPQENALATVR	26.1	0.0059	39645.7	SCHMA	Fructose-bisphosphate aldolase
P53442		17	57.3	754.851	2	-0.056	KENVHAAQEELLK	24.9	0.039	39645.7	SCHMA	Fructose-bisphosphate aldolase
P53442		17	57.3	1021	2	-0.056	LAENISGVILFEETLHQK	37.2	0.00028	39645.7	SCHMA	Fructose-bisphosphate aldolase
P53442		17	57.3	771.781	2	-0.098	LQQIGVENNEENR	18.5	0.03	39645.7	SCHMA	Fructose-bisphosphate aldolase
P53442		17	57.3	507.219	2	-0.084	TLPTLLAER	21.7	0.069	39645.7	SCHMA	Fructose-bisphosphate aldolase
P53442		17	57.3	1142.99	2	-0.12	TVPPAVPGITFLSGGQSELDATK	18.6	0.011	39645.7	SCHMA	Fructose-bisphosphate aldolase
P53442		17	57.3	891.367	3	-0.083	VDKGVVPLAGTDNETTTQGLDDLASR	39	4.4e-05	39645.7	SCHMA	Fructose-bisphosphate aldolase
P53442		17	57.3	648.787	2	-0.077	VTEQVLAFVYK	29	0.0027	39645.7	SCHMA	Fructose-bisphosphate aldolase
P12546		4	27.7	925.433	2	-0.06	AVLTAGHCVCSPLPVIR	26.4	0.00065	28545.4	SCHMA	Cercarial protease precursor
Q26552		3	15	925.433	2	-0.06	AVLTAGHCVCSPLPVIR	26.4	0.00065	29586.7	SCHMA	Elastase
Q8MUV8		5	28.9	667.773	2	-0.097	LDVLVEYASVAR	31.9	0.0043	28606.3	SCHMA	Elastase 2a
Q8MUV8		5	28.9	952.478	2	-0.043	SPQGPVLGVVSHGVTLSNR	25.6	0.00079	28606.3	SCHMA	Elastase 2a
P12546		4	27.7	791.642	3	-0.092	SGEPVQHPAEFPFIAFLTTER	33.9	0.0045	28545.4	SCHMA	Cercarial protease precursor
Q26552		3	15	786.317	2	-0.092	TEFPFIAFLTTER	33.7	1.6e-05	29586.7	SCHMA	Elastase
Q8MUV8		5	28.9	621.755	2	-0.075	TEFPYIAFVR	24.7	0.0045	28606.3	SCHMA	Elastase 2a
P12546		4	27.7	614.763	2	-0.024	TmCTGSLVSTR	25.2	0.0027	28545.4	SCHMA	Cercarial protease precursor
Q8MUV8		5	28.9	614.763	2	-0.024	TmCTGSLVSTR	25.2	0.0027	28606.3	SCHMA	Elastase 2a
Q26552		3	15	614.763	2	-0.024	TmCTGSLVSTR	25.2	0.0027	29586.7	SCHMA	Elastase
Q8MUV8		5	28.9	1251.6	2	-0.068	VISLPQASDIPTPGTDVFIVGYGR	26.1	0.0057	28606.3	SCHMA	Elastase 2a
P12546		4	27.7	1233.58	2	-0.091	VISLPQPSDIPPPGTGVFIVGYGR	31.5	0.00016	28545.4	SCHMA	Cercarial protease precursor
P06198	TC20786	20	27.7	580.732	2	-0.067	AAESLASDLQR	32.9	0.018	100388	SCHMA	Paramyosin
P06198	TC20786	20	27.7	453.209	2	-0.029	ELSVTSNR	20.4	0.028	100388	SCHMA	Paramyosin
Q05870	TC20786	11	16.3	453.209	2	-0.029	ELSVTSNR	20.4	0.028	100542	SCHJA	Paramyosin
P06198	TC20786	20	27.7	1100.81	3	-0.075	HAADLGFQVDALSERLDEAGGSTTQTQELLK	35.6	2.7e-05	100388	SCHMA	Paramyosin
P06198	TC20786	20	27.7	700.319	2	-0.007	HAETELEEAQSR	37.3	1.9e-06	100388	SCHMA	Paramyosin
P06198	TC20786	20	27.7	731.37	2	0.007	ITELEDTAERER	23.5	0.091	100388	SCHMA	Paramyosin
Q05870	TC20786	11	16.3	818.36	2	-0.043	LADELRQEQENYK	23.2	0.033	100542	SCHJA	Paramyosin
P06198	TC20786	20	27.7	845.857	2	-0.071	LDEAGGSTTQTQELLK	38.7	0.00036	100388	SCHMA	Paramyosin
Q05870	TC20786	11	16.3	845.857	2	-0.071	LDEAGGSTTQTQELLK	38.7	0.00036	100542	SCHJA	Paramyosin
Q05870	TC20786	11	16.3	568.764	2	-0.019	LEEAEAFATR	33.8	0.0022	100542	SCHJA	Paramyosin
P06198	TC20786	20	27.7	572.743	2	-0.059	LEGLDSQLNR	28.3	0.024	100388	SCHMA	Paramyosin
Q05870	TC20786	11	16.3	572.743	2	-0.059	LEGLDSQLNR	28.3	0.024	100542	SCHJA	Paramyosin
P06198	TC20786	20	27.7	596.687	2	1.9	LKSLTDDLQR	23.1	0.0011	100388	SCHMA	Paramyosin
P06198	TC20786	20	27.7	664.95	2	0.59	LQLANEIEEIR	32.5	1.9e-06	100388	SCHMA	Paramyosin
P06198	TC20786	20	27.7	757.374	3	-0.03	LQLANEIEEIRSTLENLER	32.7	0.0073	100388	SCHMA	Paramyosin
P06198	TC20786	20	27.7	961.428	3	-0.05	LTSENFELLHINQDYEAQILNYSK	32.4	0.007	100388	SCHMA	Paramyosin
Q05870	TC20786	11	16.3	961.428	3	-0.05	LTSENFELLHINQDYEAQILNYSK	32.4	0.007	100542	SCHJA	Paramyosin
P06198	TC20786	20	27.7	918.921	2	-0.055	mVLELQDLLDKTQmK	24.5	0.0022	100388	SCHMA	Paramyosin
Q05870	TC20786	11	16.3	918.921	2	-0.055	mVLELQDLLDKTQmK	24.5	0.0022	100542	SCHJA	Paramyosin
P06198	TC20786	20	27.7	879.414	2	-0.022	qSAESKLEGLDSQLNR	29	0.0014	100388	SCHMA	Paramyosin
Q05870	TC20786	11	16.3	879.414	2	-0.022	qSAESKLEGLDSQLNR	29	0.0014	100542	SCHJA	Paramyosin
P06198	TC20786	20	27.7	872.423	2	-0.043	SLVNDLTDKNNLLER	26.6	0.01	100388	SCHMA	Paramyosin
P06198	TC20786	20	27.7	688.841	2	-0.013	SSLESQVDDLKR	24.9	0.03	100388	SCHMA	Paramyosin
Q05870	TC20786	11	16.3	688.841	2	-0.013	SSLESQVDDLKR	24.9	0.03	100542	SCHJA	Paramyosin
P06198	TC20786	20	27.7	481.202	2	-0.049	STLENLER	21.8	0.061	100388	SCHMA	Paramyosin
P06198	TC20786	20	27.7	876.373	2	-0.08	TIEELTVTITEmEVK	34.6	0.00013	100388	SCHMA	Paramyosin
Q05870	TC20786	11	16.3	876.373	2	-0.08	TIEELTVTITEmEVK	34.6	0.00013	100542	SCHJA	Paramyosin
P06198	TC20786	20	27.7	747.332	2	-0.046	VKDLETFLDEER	35.5	3.5e-05	100388	SCHMA	Paramyosin
P06198	TC20786	20	27.7	915.939	2	-0.061	VSELTIQVNTLTNDKR	29.1	0.00066	100388	SCHMA	Paramyosin
P06198	TC20786	20	27.7	721.255	2	-0.052	YDEESEEASNLR	41.1	1.4e-05	100388	SCHMA	Paramyosin
Q05870	TC20786	11	16.3	721.255	2	-0.052	YDEESEEASNLR	41.1	1.4e-05	100542	SCHJA	Paramyosin
P35661		2	14.2	773.827	2	-0.084	AEISmLEGAILDIR	33.7	0.0091	25411.6	SCHMA	Glutathione S-transferase class-mu 26 kDa isozyme
P35661		2	14.2	969.917	2	-0.079	LGLDFPNLPYYIDGDVK	26.7	0.006	25411.6	SCHMA	Glutathione S-transferase class-mu 26 kDa isozyme
P35661	Smp_contig029715	1	0	799.324	2	-0.085	LLLEYLGEAYEER	35.7	0.00087			putative Glutathione S-transferase class-mu 26 kDa isozyme
P09792		3	18	834.343	2	-0.062	LIGQAEDVEHEYHK	21.6	0.05	23819.8	SCHMA	Glutathione S-transferase class-mu 28 kDa isozyme
P09792		3	18	792.79	2	-0.074	mTLVAAGVDYEDER	41.3	1.2e-05	23819.8	SCHMA	Glutathione S-transferase class-mu 28 kDa isozyme
P09792		3	18	583.255	2	-0.049	YLSNRPATPF	19.3	0.056	23819.8	SCHMA	Glutathione S-transferase class-mu 28 kDa isozyme
P32070		5	29.9	901.883	2	-0.081	EQSLPEGVSIIASTmPK	24.9	0.004	21688.9	SCHMA	Antigen Sm21.7
P32070		5	29.9	1014.48	2	-0.06	EQSLPEGVSIIASTmPKPK	23.8	0.0018	21688.9	SCHMA	Antigen Sm21.7
P32070		5	29.9	634.322	2	-0.052	FIQTYLTLLR	30.1	0.017	21688.9	SCHMA	Antigen Sm21.7
P32070		5	29.9	1165.04	2	-0.057	FIQTYLTLLRDGDETVETSK	22.1	0.0016	21688.9	SCHMA	Antigen Sm21.7
P32070		5	29.9	968.418	2	-0.089	qVEVTQLFKDIYNEVK	29.7	0.00092	21688.9	SCHMA	Antigen Sm21.7
P08418		6	14.1	585.249	2	-0.087	DAGAIAGLNVLR	34	0.034	69875.6	SCHMA	Heat shock 70 kDa protein homolog
P08418		6	14.1	894.424	2	-0.075	IINEPTAAAIAYGLDKK	23.4	0.0034	69875.6	SCHMA	Heat shock 70 kDa protein homolog
P08418		6	14.1	741.343	2	-0.064	SQIHDIVLVGGSTR	31.3	0.00012	69875.6	SCHMA	Heat shock 70 kDa protein homolog
P08418		6	14.1	846.328	2	-0.038	STAGDTHLGGEDFDNR	23.3	0.006	69875.6	SCHMA	Heat shock 70 kDa protein homolog
P08418		6	14.1	737.278	2	-0.068	TTPSYVAFTDSER	18.1	0.031	69875.6	SCHMA	Heat shock 70 kDa protein homolog
P08418		6	14.1	991.923	2	-0.071	TVSDAVITVPAYFNDSQR	21.3	0.094	69875.6	SCHMA	Heat shock 70 kDa protein homolog
Smp_contig001047	sm_003300	1	na	996.964	2	-0.046	VQIAEALELDDTKEYQK	29.4	0.017			Serpin C
O77234		1	11.1	817.302	2	-0.067	DmELVYIDAEYEK	37.6	3.6e-05	13651.3	SCHMA	Stathmin-like protein
P91804		2	13.8	481.194	2	-0.088	AIELLTSSK	22	0.026	20768.1	SCHMA	Tegumental antigen Sm20.8
P91804		2	13.8	953.468	2	-0.057	LHPDVVVIYEQLPLDR	38.9	8.7e-06	20768.1	SCHMA	Tegumental antigen Sm20.8
Q26557		1	2.6	981.441	2	-0.071	SSILNLLESNPETQAFAK	34.4	0.00031	79405.3	SCHMA	Gynecophoral canal protein
P27730		1	2	857.869	2	-0.049	NIEGTSLFSAEDYLR	28	0.0022	86864	SCHMA	Calpain
Smp_contig025163	Smp_089460.2	1	na	1129.47	2	-0.074	YAIIPSTFQPNEEADFmLR	31.6	0.0034	na.	SCHJA	Calpain III
P15845		1	7.1	589.261	2	-0.053	ISTTDLGPAFR	23.8	0.015	17894	SCHMA	20 kDa calcium-binding protein
