# Supplementary material for: Proteomic Analysis of Skin Invasion by Blood Fluke Larvae
Source: PLoS Negl Trop Dis. 2008 Jul 16;2(7):e262. doi: 10.1371/journal.pntd.0000262 (PMC2467291; doi:10.1371/journal.pntd.0000262)
Supplement: Table S3 — Mass spec data and unique sequences of proteins from Table 1, 2 hour exposure. (0.05 MB XLS) [file pntd.0000262.s004.xls]

## Sheet: table 1 2hrs 
S5 Proteins identified after 2 hrs exposure, listed in the same order as in Table 1.
Here only the unique sequences are listed, with information on the best CID spectrum that led to their identification.
The elastase isoform peptides are sorted according to their sequences, sequences unique to one particular isoform are printed in bold
"m" stands for methionine sulfoxide, "q" for pyroglutamic acid
Acc.#	other Sm ID	unique peptides	% cov	m/z	z	mass error[Da]	sequence	score	exp.	MW	species	name
P53442		30	79.3	594.282	2	-0.061	ALQASVLATWK	33.6	7e-05	39645.7	SCHMA	Fructose-bisphosphate aldolase
P53442		30	79.3	1012.94	2	-0.047	ANGAAAVGKFEGNmGTTLGDK	34.4	2.1e-06	39645.7	SCHMA	Fructose-bisphosphate aldolase
P53442		30	79.3	1004.94	2	-0.052	ANGAAAVGKFEGNMGTTLGDK	30.3	7.2e-05	39645.7	SCHMA	Fructose-bisphosphate aldolase
P53442		30	79.3	717.301	2	-0.072	AYTPQENALATVR	32.3	0.0012	39645.7	SCHMA	Fructose-bisphosphate aldolase
P53442		30	79.3	690.817	2	-0.043	ENVHAAQEELLK	33.6	0.0023	39645.7	SCHMA	Fructose-bisphosphate aldolase
P53442		30	79.3	643.247	2	-0.043	FEGNmGTTLGDK	30.9	0.00046	39645.7	SCHMA	Fructose-bisphosphate aldolase
P53442		30	79.3	635.26	2	-0.033	FEGNMGTTLGDK	35.4	0.00046	39645.7	SCHMA	Fructose-bisphosphate aldolase
P53442		30	79.3	862.331	2	-0.087	FQPYLTEAQENDLR	42.8	1.4e-05	39645.7	SCHMA	Fructose-bisphosphate aldolase
P53442		30	79.3	682.745	2	-0.095	GILAADESTATMGK	42	1.5e-06	39645.7	SCHMA	Fructose-bisphosphate aldolase
P53442		30	79.3	690.795	2	-0.042	GILAADESTATmGK	42.7	3.4e-06	39645.7	SCHMA	Fructose-bisphosphate aldolase
P53442		30	79.3	760.816	2	-0.075	GILAADESTATMGKR	30.1	0.0023	39645.7	SCHMA	Fructose-bisphosphate aldolase
P53442		30	79.3	768.84	2	-0.048	GILAADESTATmGKR	34	7.6e-05	39645.7	SCHMA	Fructose-bisphosphate aldolase
P53442		30	79.3	1165.51	2	-0.071	GVVPLAGTDNETTTQGLDDLASR	47.5	6.7e-10	39645.7	SCHMA	Fructose-bisphosphate aldolase
P53442		30	79.3	514.708	2	-0.074	IAQAICAPGK	22.4	0.0071	39645.7	SCHMA	Fructose-bisphosphate aldolase
P53442		30	79.3	837.396	2	-0.066	IPGPKPWALTFSFGR	23.1	0.00035	39645.7	SCHMA	Fructose-bisphosphate aldolase
P53442		30	79.3	1102.01	2	-0.056	ISSHTPSYLAmLENANVLAR	41	1.4e-07	39645.7	SCHMA	Fructose-bisphosphate aldolase
P53442		30	79.3	1094.02	2	-0.047	ISSHTPSYLAMLENANVLAR	40.3	6.8e-07	39645.7	SCHMA	Fructose-bisphosphate aldolase
P53442		30	79.3	781.367	2	-0.053	KAYTPQENALATVR	32	0.001	39645.7	SCHMA	Fructose-bisphosphate aldolase
P53442		30	79.3	754.824	2	-0.083	KENVHAAQEELLK	27.1	0.04	39645.7	SCHMA	Fructose-bisphosphate aldolase
P53442		30	79.3	1020.98	2	-0.07	LAENISGVILFEETLHQK	38	0.00011	39645.7	SCHMA	Fructose-bisphosphate aldolase
P53442		30	79.3	771.822	2	-0.057	LQQIGVENNEENR	39.7	0.00013	39645.7	SCHMA	Fructose-bisphosphate aldolase
P53442		30	79.3	849.899	2	-0.031	LQQIGVENNEENRR	24.3	0.026	39645.7	SCHMA	Fructose-bisphosphate aldolase
P53442		30	79.3	521.235	2	-0.037	qLLFSADHK	21	0.032	39645.7	SCHMA	Fructose-bisphosphate aldolase
P53442		30	79.3	758.375	2	-0.03	SDDGKTLPTLLAER	24.5	0.012	39645.7	SCHMA	Fructose-bisphosphate aldolase
P53442		30	79.3	511.202	2	-0.057	SLFVANHAY	26.7	0.00044	39645.7	SCHMA	Fructose-bisphosphate aldolase
P53442		30	79.3	507.185	2	-0.12	TLPTLLAER	27.2	0.026	39645.7	SCHMA	Fructose-bisphosphate aldolase
P53442		30	79.3	1143	2	-0.1	TVPPAVPGITFLSGGQSELDATK	36.3	1.1e-06	39645.7	SCHMA	Fructose-bisphosphate aldolase
P53442		30	79.3	1336.64	2	-0.028	VDKGVVPLAGTDNETTTQGLDDLASR	38.1	2.9e-08	39645.7	SCHMA	Fructose-bisphosphate aldolase
P53442		30	79.3	648.806	2	-0.058	VTEQVLAFVYK	30.1	0.0014	39645.7	SCHMA	Fructose-bisphosphate aldolase
P53442		30	79.3	1149.85	3	-0.064	YASICQQNGLVPIVEPEVLPDGDHDLLTAQR	39.3	1.5e-05	39645.7	SCHMA	Fructose-bisphosphate aldolase
P12546		11	37.9	440.632	2	-0.073	ATIMECR	19.3	0.07	28545.4	SCHMA	Cercarial protease precursor
P12546		11	37.9	448.647	2	-0.055	ATImECR	20.4	0.052	28545.4	SCHMA	Cercarial protease precursor
Q6LA98		9	41.8	440.632	2	-0.073	ATIMECR	19.3	0.07	22482.3	SCHMA	Cercarial elastase HP1
Q6LA98		9	41.8	448.647	2	-0.055	ATImECR	20.4	0.052	22482.3	SCHMA	Cercarial elastase HP1
Q26552		9	27	440.632	2	-0.073	ATIMECR	19.3	0.07	29586.7	SCHMA	Elastase
Q26552		9	27	448.647	2	-0.055	ATImECR	20.4	0.052	29586.7	SCHMA	Elastase
Q8MUV8		11	44.9	419.618	2	-0.075	ATVMECK	23.6	0.062	28606.3	SCHMA	Elastase 2a
P12546		11	37.9	925.419	2	-0.073	AVLTAGHCVCSPLPVIR	37.4	4.4e-05	28545.4	SCHMA	Cercarial protease precursor
Q6LA98		9	41.8	925.419	2	-0.073	AVLTAGHCVCSPLPVIR	37.4	4.4e-05	22482.3	SCHMA	Cercarial elastase HP1
Q26552		9	27	925.419	2	-0.073	AVLTAGHCVCSPLPVIR	37.4	4.4e-05	29586.7	SCHMA	Elastase
Q8MUV8		11	44.9	675.228	3	-0.12	GEPVQDRTEFPYIAFVR	32.6	0.00065	28606.3	SCHMA	Elastase 2a
P12546		11	37.9	547.22	2	-0.045	GRATIMECR	29.8	0.018	28545.4	SCHMA	Cercarial protease precursor
Q6LA98		9	41.8	547.22	2	-0.045	GRATIMECR	29.8	0.018	22482.3	SCHMA	Cercarial elastase HP1
P12546		11	37.9	605.783	2	-0.021	HATNGNPICVK	26.3	0.0029	28545.4	SCHMA	Cercarial protease precursor
Q6LA98		9	41.8	605.783	2	-0.021	HATNGNPICVK	26.3	0.0029	22482.3	SCHMA	Cercarial elastase HP1
Q26552		9	27	605.783	2	-0.021	HATNGNPICVK	26.3	0.0029	29586.7	SCHMA	Elastase
Q8MUV8		11	44.9	667.754	2	-0.12	LDVLVEYASVAR	31.5	0.0018	28606.3	SCHMA	Elastase 2a
Q8MUV8		11	44.9	801.338	2	-0.055	NGDQQGIHHQPSGVK	23.2	0.014	28606.3	SCHMA	Elastase 2a
P12546		11	37.9	801.338	2	-0.055	NGDQQGIHHQPSGVK	23.2	0.014	28545.4	SCHMA	Cercarial protease precursor
Q6LA98		9	41.8	801.338	2	-0.055	NGDQQGIHHQPSGVK	23.2	0.014	22482.3	SCHMA	Cercarial elastase HP1
Q26552		9	27	801.338	2	-0.055	NGDQQGIHHQPSGVK	23.2	0.014	29586.7	SCHMA	Elastase
P12546		11	37.9	1004.09	3	0.29	NGDQQGIHHQPSGVKVAPGYMPSCMSAR	30.9	0.041	28545.4	SCHMA	Cercarial protease precursor
Q6LA98		9	41.8	1004.09	3	0.29	NGDQQGIHHQPSGVKVAPGYMPSCMSAR	30.9	0.041	22482.3	SCHMA	Cercarial elastase HP1
Q26552		9	27	1004.09	3	0.29	NGDQQGIHHQPSGVKVAPGYMPSCMSAR	30.9	0.041	29586.7	SCHMA	Elastase
Q8MUV8		11	44.9	952.444	2	-0.077	SPQGPVLGVVSHGVTLSNR	40.8	1.1e-07	28606.3	SCHMA	Elastase 2a
Q8MUV8		11	44.9	621.764	2	-0.066	TEFPYIAFVR	24.8	0.0017	28606.3	SCHMA	Elastase 2a
Q8MUV8		11	44.9	606.723	2	-0.066	TMCTGSLVSTR	28.8	0.0011	28606.3	SCHMA	Elastase 2a
Q8MUV8		11	44.9	614.72	2	-0.067	TmCTGSLVSTR	19.7	0.061	28606.3	SCHMA	Elastase 2a
P12546		11	37.9	606.723	2	-0.066	TMCTGSLVSTR	28.8	0.0011	28545.4	SCHMA	Cercarial protease precursor
P12546		11	37.9	614.72	2	-0.067	TmCTGSLVSTR	19.7	0.061	28545.4	SCHMA	Cercarial protease precursor
Q26552		9	27	606.723	2	-0.066	TMCTGSLVSTR	28.8	0.0011	29586.7	SCHMA	Elastase
Q26552		9	27	614.72	2	-0.067	TmCTGSLVSTR	19.7	0.061	29586.7	SCHMA	Elastase
Q8MUV8		11	44.9	734.716	2	-0.12	VAPEYMPSCTASR	27.4	0.0025	28606.3	SCHMA	Elastase 2a
Q8MUV8		11	44.9	741.764	2	-1.1	VAPEYmPSCTASR	21.5	0.0051	28606.3	SCHMA	Elastase 2a
P12546		11	37.9	713.73	2	-0.088	VAPGYMPSCMSAR	25.1	0.0018	28545.4	SCHMA	Cercarial protease precursor
Q6LA98		9	41.8	713.73	2	-0.088	VAPGYMPSCMSAR	25.1	0.0018	22482.3	SCHMA	Cercarial elastase HP1
Q26552		9	27	713.73	2	-0.088	VAPGYMPSCMSAR	25.1	0.0018	29586.7	SCHMA	Elastase
Q8MUV8		11	44.9	1251.56	2	-0.1	VISLPQASDIPTPGTDVFIVGYGR	36.9	0.00012	28606.3	SCHMA	Elastase 2a
P12546		11	37.9	1233.57	2	-0.1	VISLPQPSDIPPPGTGVFIVGYGR	39.4	3.4e-06	28545.4	SCHMA	Cercarial protease precursor
Q6LA98		9	41.8	1233.57	2	-0.1	VISLPQPSDIPPPGTGVFIVGYGR	39.4	3.4e-06	22482.3	SCHMA	Cercarial elastase HP1
Smp_contig038044	Smp_006510	1	na	628.715	2	-0.12	TEFPYIAFIR	26.1	0.055	15925		elastase-like protease
P35661		6	37.6	892.929	2	-0.057	IENLPPIKNYLNSNR	30.3	0.00021	25411.6	SCHMA	Glutathione S-transferase class-mu 26 kDa isozyme
P35661		6	37.6	969.893	2	-0.1	LGLDFPNLPYYIDGDVK	32.9	0.00033	25411.6	SCHMA	Glutathione S-transferase class-mu 26 kDa isozyme
P35661		6	37.6	516.724	2	-0.073	LTQSMAILR	34	0.059	25411.6	SCHMA	Glutathione S-transferase class-mu 26 kDa isozyme
P35661		6	37.6	704.769	2	-0.065	LYDRNDGDVWR	23.8	0.098	25411.6	SCHMA	Glutathione S-transferase class-mu 26 kDa isozyme
P35661		6	37.6	695.786	2	-0.088	VDFLNQLPGmLK	31.8	0.017	25411.6	SCHMA	Glutathione S-transferase class-mu 26 kDa isozyme
P35661		6	37.6	936.398	2	-0.059	WPLQGWSATFGGGDAPPK	38.9	0.00031	25411.6	SCHMA	Glutathione S-transferase class-mu 26 kDa isozyme
P35661	Smp_contig029715	1	na	799.318	2	-0.091	LLLEYLGEAYEER	35.3	0.00066			putative Glutathione S-transferase class-mu 26 kDa isozyme
P09792		8	34.6	992.806	2	-0.1	HHMMGETDEEYYSVEK	32.3	6.6e-05	23819.8	SCHMA	Glutathione S-transferase class-mu 28 kDa isozyme
P09792		8	34.6	1056.88	2	-0.078	KHHMMGETDEEYYSVEK	33.8	3.3e-05	23819.8	SCHMA	Glutathione S-transferase class-mu 28 kDa isozyme
P09792		8	34.6	834.354	2	-0.051	LIGQAEDVEHEYHK	37.5	0.00011	23819.8	SCHMA	Glutathione S-transferase class-mu 28 kDa isozyme
P09792		8	34.6	784.798	2	-0.069	MTLVAAGVDYEDER	43.2	8.5e-05	23819.8	SCHMA	Glutathione S-transferase class-mu 28 kDa isozyme
P09792		8	34.6	1285.53	2	-0.085	MTLVAAGVDYEDERISFQDWPK	35	4.2e-06	23819.8	SCHMA	Glutathione S-transferase class-mu 28 kDa isozyme
P09792		8	34.6	595.268	2	-0.056	WMLESLAIAR	33.2	0.013	23819.8	SCHMA	Glutathione S-transferase class-mu 28 kDa isozyme
P09792		8	34.6	603.268	2	-0.053	WmLESLAIAR	31.2	0.0094	23819.8	SCHMA	Glutathione S-transferase class-mu 28 kDa isozyme
P09792		8	34.6	583.223	2	-0.08	YLSNRPATPF	20.9	0.027	23819.8	SCHMA	Glutathione S-transferase class-mu 28 kDa isozyme
Q86LC0		2	16.2	991.875	2	-0.62	IHAQYAASVLAGQSNPDIE	22.5	0.0023	27560.3	SCHMA	Glutathione S-transferase omega
Q86LC0		2	16.2	739.002	3	-0.1	VPLLLLPNGEKLPESDVIIR	31.7	0.0024	27560.3	SCHMA	Glutathione S-transferase omega
P32070		5	25.5	540.635	2	-0.1	DGDETVETSK	31	0.00052	21688.9	SCHMA	Antigen Sm21.7
P32070		5	25.5	1006.42	2	-0.12	EQSLPEGVSIIASTMPKPK	20.5	0.005	21688.9	SCHMA	Antigen Sm21.7
P32070		5	25.5	634.314	2	-0.06	FIQTYLTLLR	23.2	0.021	21688.9	SCHMA	Antigen Sm21.7
P32070		5	25.5	1165.03	2	-0.066	FIQTYLTLLRDGDETVETSK	37.6	1.4e-06	21688.9	SCHMA	Antigen Sm21.7
P32070		5	25.5	551.192	2	-0.064	ITFEEFCR	29	0.0036	21688.9	SCHMA	Antigen Sm21.7
P08418		1	2	737.251	2	-0.095	TTPSYVAFTDSER	24.5	0.00057	69875.6	SCHMA	Heat shock 70 kDa protein homolog
Q8T9N5		9	67.9	721.323	2	-0.059	ELSEKYDAIFVK	33.1	0.00063	11924.1	SCHMA	Thioredoxin
Q8T9N5		9	67.9	798.892	2	-0.052	KYNISAMPTFIAIK	35.3	0.00053	11924.1	SCHMA	Thioredoxin
Q8T9N5		9	67.9	806.856	2	-0.086	KYNISAmPTFIAIK	39	0.00023	11924.1	SCHMA	Thioredoxin
Q8T9N5		9	67.9	1054.48	2	-0.084	LIELKQDGDLESLLEQHK	33.2	1.7e-05	11924.1	SCHMA	Thioredoxin
Q8T9N5		9	67.9	747.762	2	-0.095	qDGDLESLLEQHK	31.6	0.011	11924.1	SCHMA	Thioredoxin
Q8T9N5		9	67.9	637.757	2	-0.076	VDVDKLEETAR	29.3	0.0033	11924.1	SCHMA	Thioredoxin
Q8T9N5		9	67.9	508.215	2	-0.078	VGDVVGASIAK	38	0.0016	11924.1	SCHMA	Thioredoxin
Q8T9N5		9	67.9	865.911	2	-0.061	VGDVVGASIAKVEDMIK	41.5	4.4e-05	11924.1	SCHMA	Thioredoxin
Q8T9N5		9	67.9	734.778	2	-0.12	YNISAMPTFIAIK	34.2	0.0016	11924.1	SCHMA	Thioredoxin
Smp_contig001047	sm_003300	1	0	709.267	2	-0.07	NMYITDLFDSAK	38.5	0.00016			Serpin C
Smp_contig001047	sm_003300	1	0	996.955	2	-0.055	VQIAEALELDDTKEYQK	46.2	0.00055			Serpin C
O77234		3	15.4	809.25	2	-0.12	DMELVYIDAEYEK	37.9	4e-06	13651.3	SCHMA	Stathmin-like protein
O77234		3	15.4	817.265	2	-0.1	DmELVYIDAEYEK	44.7	1.8e-06	13651.3	SCHMA	Stathmin-like protein
O77234		3	15.4	1051.41	2	-0.097	DMELVYIDAEYEKEGGLK	38.2	0.00015	13651.3	SCHMA	Stathmin-like protein
P91804		1	8.8	953.414	2	-0.11	LHPDVVVIYEQLPLDR	38.1	2.1e-06	20768.1	SCHMA	Tegumental antigen Sm20.8
Q9Y0D3		1	7.2	832.27	2	-0.12	AYEVLDEQEGHAFR	26.3	0.0016	21695.1	SCHMA	Thioredoxin peroxidase
Q01137		1	23.7	901.9	4	-0.07	HVGDLGNVVAGADGNAVYNATDKLISLNGSHSIIGR	33	0.01	15721	SCHMA	Superoxide dismutase [Cu-Zn]
Smp_contig000595	Smp_123090	1	na	849.849	2	-0.082	WNDILANNAQQVANK	48.6	4.34-4	na	SCHMA	venom allergen-like protein 4
