# Supplementary material for: Proteomic Analysis of Skin Invasion by Blood Fluke Larvae
Source: PLoS Negl Trop Dis. 2008 Jul 16;2(7):e262. doi: 10.1371/journal.pntd.0000262 (PMC2467291; doi:10.1371/journal.pntd.0000262)
Supplement: Table S4 — Mass spec data and unique sequences of proteins from Table S1, 30 minute cercarial peptides. (0.08 MB XLS) [file pntd.0000262.s005.xls]

## Sheet: unique 30 min peptides
S4 Schistosome proteins identified after 30min of exposure listed in the same order as Table S1
Here only the unique sequences are listed, with information on the best CID spectrum that led to their identification.
"m" stands for methionine sulfoxide, "q" for pyroglutamic acid.
Shared human sequences are in bold
Acc.#	other Sm ID	unique peptides	% cov	m/z	z	mass error[Da]	sequence	score	exp.	MW	species	name
Q02456		38	26.5	932.943	2	-0.0087	AKLESTLDEmEENLAR	36.7	1e-05	222382	SCHMA	Myosin heavy chain
Q02456		38	26.5	672.639	3	-0.053	ALESQLQEVSVKLDEATR	28.5	0.037	222382	SCHMA	Myosin heavy chain
Q02456		38	26.5	546.228	2	-0.051	AQLEmSQIR	26.9	0.067	222382	SCHMA	Myosin heavy chain
Q02456		38	26.5	640.331	2	1.5	ATQETVDDLER	21.2	0.015	222382	SCHMA	Myosin heavy chain
Q02456		38	26.5	643.757	2	-0.095	ATVLAGELDELR	23.1	0.082	222382	SCHMA	Myosin heavy chain
Q02456		38	26.5	581.318	2	-0.03	DLLTSFLKPK	25.4	0.015	222382	SCHMA	Myosin heavy chain
Q02456		38	26.5	825.363	3	-0.06	EAEIGGLSGKFEDEQGLVAQLQR	37.3	0.0065	222382	SCHMA	Myosin heavy chain
Q02456		38	26.5	739.273	2	-0.045	EEQAEADGTAEAEK	33.4	0.00047	222382	SCHMA	Myosin heavy chain
Q02456		38	26.5	779.37	2	-0.039	ELEEQNVTVLQQK	35	0.011	222382	SCHMA	Myosin heavy chain
Q02456		38	26.5	680.782	2	-0.039	ELQSQLEDDQR	33	0.0053	222382	SCHMA	Myosin heavy chain
Q02456		38	26.5	752.329	2	-0.057	ENQSILITGESGAGK	41.9	5.2e-06	222382	SCHMA	Myosin heavy chain
Q02456		38	26.5	766.824	2	-0.065	FEDEQGLVAQLQR	31.2	0.0033	222382	SCHMA	Myosin heavy chain
Q02456		38	26.5	897.841	3	0.055	FFLIEDmANLTHLNDASVLENLR	35.4	0.0026	222382	SCHMA	Myosin heavy chain
Q02456		38	26.5	654.835	2	-0.028	FPIYTEQVALK	29.2	0.012	222382	SCHMA	Myosin heavy chain
Q02456		38	26.5	736.369	2	-0.024	IAGADIEHYLLEK	35.4	0.00096	222382	SCHMA	Myosin heavy chain
Q02456		38	26.5	757.391	2	-0.03	IKQQLSAQLEEAR	35.5	0.00051	222382	SCHMA	Myosin heavy chain
Q02456		38	26.5	737.318	2	-0.039	IQELEEDLEAER	41.3	0.00047	222382	SCHMA	Myosin heavy chain
Q02456		38	26.5	817.692	3	-0.038	IQHEIEDAEERADQAEQALQK	38.5	0.0027	222382	SCHMA	Myosin heavy chain
Q02456		38	26.5	620.303	2	-0.017	KDDAQQVNPPK	31.1	0.012	222382	SCHMA	Myosin heavy chain
Q02456		38	26.5	1124.01	2	-0.029	KLEADLAAmQADLEEAANEAK	50.3	3.3e-08	222382	SCHMA	Myosin heavy chain
Q02456		38	26.5	823.346	2	-0.054	LADEEDQAANLTEVK	47.6	0.00012	222382	SCHMA	Myosin heavy chain
Q02456		38	26.5	726.34	2	-0.014	LAEKEEEFEATR	31.7	0.002	222382	SCHMA	Myosin heavy chain
Q02456		38	26.5	833.342	2	-0.043	LESTLDEmEENLAR	28.4	0.0056	222382	SCHMA	Myosin heavy chain
Q02456		38	26.5	831.355	2	-0.051	LQGELEDLmVDVER	45	1.3e-05	222382	SCHMA	Myosin heavy chain
Q02456		38	26.5	645.761	2	-0.066	LQNEQAIATmR	36.3	0.00014	222382	SCHMA	Myosin heavy chain
Q02456		38	26.5	597.262	2	-0.046	mSAEIEELKK	26.9	0.0048	222382	SCHMA	Myosin heavy chain
Q02456		38	26.5	1154	2	-0.054	NDLFLQLQTEQDSLADAEEK	56.5	8.4e-08	222382	SCHMA	Myosin heavy chain
Q02456		38	26.5	502.727	2	-0.027	NLNEQASTK	26	0.011	222382	SCHMA	Myosin heavy chain
Q02456		38	26.5	625.249	2	-0.081	NLQSTSPSFIR	27.9	0.0062	222382	SCHMA	Myosin heavy chain
Q02456		38	26.5	991.941	2	-0.034	NLSDEIHDLTEQLGEGGR	44.3	2.1e-06	222382	SCHMA	Myosin heavy chain
Q02456		38	26.5	1139.51	2	-0.044	NLTSDLDSLRETLEEEQSAK	28.2	0.0012	222382	SCHMA	Myosin heavy chain
Q02456		38	26.5	1077.82	3	-0.033	QQLESELEEVVDRLEEQDGATAAQSDLTK	38.1	4.1e-05	222382	SCHMA	Myosin heavy chain
Q02456		38	26.5	721.883	2	-0.019	RATVLAGELDELR	35.1	0.024	222382	SCHMA	Myosin heavy chain
Q02456		38	26.5	559.77	2	-0.018	SEEVEELKR	26.8	0.051	222382	SCHMA	Myosin heavy chain
Q02456		38	26.5	870.84	2	-0.053	TLQSEmAQQDEmIGK	38.4	4.7e-06	222382	SCHMA	Myosin heavy chain
Q02456		38	26.5	663.327	2	-0.05	VISYFAVVAAASK	45.9	1.9e-05	222382	SCHMA	Myosin heavy chain
Q02456		38	26.5	747.781	2	-0.064	YADSQAELENAQR	42.2	2.4e-05	222382	SCHMA	Myosin heavy chain
Q02456		38	26.5	916.884	2	-0.097	YSILAPNVIPDGFVDGR	35.3	0.00032	222382	SCHMA	Myosin heavy chain
P16641	TC20786	13	23.7	894.388	2	-0.078	GAPEGVmPVEPLTYLAK	35.3	7.3e-05	76290.2	SCHMA	ATP:guanidino kinase SMC74
P16641	TC20786	13	23.7	649.871	2	-0.034	IKLEQVISGALK	35.9	0.022	76290.2	SCHMA	ATP:guanidino kinase SMC74
P16641	TC20786	13	23.7	623.791	2	-0.056	IPmLASLPNFK	24.6	0.0072	76290.2	SCHMA	ATP:guanidino kinase SMC74
P16641	TC20786	13	23.7	922.391	2	-0.074	LGLTELDAVTEmHSGVR	35.1	0.00024	76290.2	SCHMA	ATP:guanidino kinase SMC74
P16641	TC20786	13	23.7	514.302	2	-0.0089	LIEGINAIGK	25.6	0.017	76290.2	SCHMA	ATP:guanidino kinase SMC74
P16641	TC20786	13	23.7	580.266	2	-0.038	LPFGDLDPTGK	23.8	0.062	76290.2	SCHMA	ATP:guanidino kinase SMC74
P16641	TC20786	13	23.7	629.799	2	-0.028	qLVEDHFLFK	20.4	0.065	76290.2	SCHMA	ATP:guanidino kinase SMC74
P16641	TC20786	13	23.7	993.938	2	-0.072	SLSFTDLNTYGNLVVSTR	37.2	3.9e-06	76290.2	SCHMA	ATP:guanidino kinase SMC74
P16641	TC20786	13	23.7	917.299	3	0.5	SNFGDLKSLSFTDLNTYGNLVVSTR	34.6	0.0024	76290.2	SCHMA	ATP:guanidino kinase SMC74
P16641	TC20786	13	23.7	736.335	2	-0.044	SVEGFLFPTImSK	27.9	0.00097	76290.2	SCHMA	ATP:guanidino kinase SMC74
P16641	TC20786	13	23.7	662.828	2	-0.015	TTHGATLAHmIR	28.9	0.0007	76290.2	SCHMA	ATP:guanidino kinase SMC74
P16641	TC20786	13	23.7	677.295	2	-0.061	TVEGFGFGPTLTK	37.5	0.00018	76290.2	SCHMA	ATP:guanidino kinase SMC74
P16641	TC20786	13	23.7	547.763	2	-0.045	YLTDDIVKK	24.1	0.002	76290.2	SCHMA	ATP:guanidino kinase SMC74
Smp_contig050276	TC20786	2	na	1097.48	3	-0.041	ISTALHNLSGEYEGTYYPLTGmSEEDRIK	36.7	0.0027		SCHMA	putative ATP:guanidino kinase SMC74, only sequences not in P16641 are listed
Smp_contig050276	TC20786	2	na	765.296	2	-0.086	SVEDFLFPTImSK	28.7	0.0031		SCHMA	putative ATP:guanidino kinase SMC74, only sequences not in P16641 are listed
Q27877		14	31.3	882.906	2	-0.059	AAVPSGASTGVHEALELR	33.6	0.00058	46995.2	SCHMA	Enolase
Q27877		14	31.3	1155.49	2	-0.095	AAVPSGASTGVHEALELRDTNSK	20.6	0.018	46995.2	SCHMA	Enolase
Q27877		14	31.3	594.737	2	-0.085	AGAAEAGLPLYR	25.9	0.01	46995.2	SCHMA	Enolase
Q27877		14	31.3	557.275	2	-0.054	GLQLLEEAIK	29	0.019	46995.2	SCHMA	Enolase
Q27877		14	31.3	536.208	2	-0.079	GNPTVEVDLK	23.7	0.015	46995.2	SCHMA	Enolase
Q27877		14	31.3	694.286	2	-0.089	GNPTVEVDLKTSK	25.3	0.0015	46995.2	SCHMA	Enolase
Q27877		14	31.3	551.237	2	-0.079	GVLTAVSNVNK	33.4	0.00077	46995.2	SCHMA	Enolase
Q27877		14	31.3	1018.03	2	-0.089	GVLTAVSNVNKIIAPALINK	27.5	0.0043	46995.2	SCHMA	Enolase
Q27877		14	31.3	743.341	2	-0.085	LGANAILGVSLAVCK	38.5	3.5e-06	46995.2	SCHMA	Enolase
Q27877		14	31.3	1058.47	2	-0.092	LTSSTNIQIVGDDLTVTNPK	34.2	0.00094	46995.2	SCHMA	Enolase
Q27877		14	31.3	1136.52	2	-0.086	LTSSTNIQIVGDDLTVTNPKR	28.7	0.00072	46995.2	SCHMA	Enolase
Q27877		14	31.3	1176.98	2	-0.1	SGETEDTFIADLVVGLCTGQIK	35.5	4.2e-05	46995.2	SCHMA	Enolase
P20287		9	39.9	965.855	2	-0.11	DGAEYVVESTGVFTTIDK	28.8	0.00012	36378	SCHMA	Glyceraldehyde-3-phosphate dehydrogenase
P20287		9	39.9	881.849	2	-0.048	DSTHGTFPGEVSTENGK	30.1	1.5e-05	36378	SCHMA	Glyceraldehyde-3-phosphate dehydrogenase
P20287		9	39.9	723.311	2	-0.063	GAmQNIIPASTGAAK	29.3	0.0024	36378	SCHMA	Glyceraldehyde-3-phosphate dehydrogenase
P20287		9	39.9	633.294	2	-0.046	GASYEEIKAAVK	21.6	0.052	36378	SCHMA	Glyceraldehyde-3-phosphate dehydrogenase
P20287		9	39.9	1441.64	2	-0.032	GILEYTEDEVVSSDFVGSTSSSIFDAK	28.5	5.2e-05	36378	SCHMA	Glyceraldehyde-3-phosphate dehydrogenase
P20287		9	39.9	1341.12	2	-0.059	KVIISAPSADAPmFVVGVNENSYEK	28.4	0.00015	36378	SCHMA	Glyceraldehyde-3-phosphate dehydrogenase
P20287		9	39.9	406.172	2	-0.038	LTGmAFR	18.4	0.019	36378	SCHMA	Glyceraldehyde-3-phosphate dehydrogenase
P20287		9	39.9	1277.04	2	-0.095	VIISAPSADAPmFVVGVNENSYEK	26.8	0.0005	36378	SCHMA	Glyceraldehyde-3-phosphate dehydrogenase
P20287		9	39.9	779.343	2	-0.058	VPTPDVSVVDLTCR	27.1	7.7e-05	36378	SCHMA	Glyceraldehyde-3-phosphate dehydrogenase
P53471		13	47.6	488.714	2	-0.013	AGFAGDDAPR	25.6	0.038	41741.1	SCHMA	Actin-2
P53471		13	47.6	1099.93	2	-0.11	DLYANTVLSGGTTMFPGIADR	20.3	0.022	41741.1	SCHMA	Actin-2
P53471		13	47.6	1107.93	2	-0.11	DLYANTVLSGGTTmFPGIADR	39.2	6.3e-05	41741.1	SCHMA	Actin-2
P53471		13	47.6	677.76	2	-0.055	DSYVGDEAQSKR	26.7	0.00044	41741.1	SCHMA	Actin-2
P53471		13	47.6	566.727	2	-0.04	GYSFTTTAER	34.5	0.0019	41741.1	SCHMA	Actin-2
P53471		13	47.6	760.333	2	2	IWHHTFYNELR	20.9	0.0095	41741.1	SCHMA	Actin-2
P53471		13	47.6	1172.04	2	-0.049	KDLYANTVLSGGTTmFPGIADR	30	0.00017	41741.1	SCHMA	Actin-2
P53471		13	47.6	1283.49	2	-0.1	LCYVALDFEQEmATAASSSSLEK	33	7.1e-07	41741.1	SCHMA	Actin-2
P53471		13	47.6	790.83	2	-0.075	mQKEITALAPSTmK	24.4	0.0011	41741.1	SCHMA	Actin-2
P53471		13	47.6	735.313	2	-0.024	qEYDESGPGIVHR	26.1	0.0027	41741.1	SCHMA	Actin-2
P53471		13	47.6	895.864	2	-0.086	SYELPDGQVITIGNER	30.2	0.0026	41741.1	SCHMA	Actin-2
P53471		13	47.6	1055.84	3	-0.055	TTGIVLDSGDGVTHTVPIYEGYALPHAILR	36.9	0.00032	41741.1	SCHMA	Actin-2
P53471		13	47.6	977.478	2	-0.058	VAPEEHPVLLTEAPLNPK	35.2	6.8e-06	41741.1	SCHMA	Actin-2
P42637		7	28.5	546.707	2	-0.094	AVQYEELLK	21.4	0.066	32953.8	SCHMA	Tropomyosin-1
P42637		7	28.5	823.384	2	-0.057	IRLLEEDLEVSSSR	27.7	3.5e-05	32953.8	SCHMA	Tropomyosin-1
P42637		7	28.5	944.417	2	-0.079	IVELEEELRVVGNNmK	16.7	0.067	32953.8	SCHMA	Tropomyosin-1
P42637		7	28.5	645.822	2	-0.034	KLAIAEVDFER	25.6	0.0053	32953.8	SCHMA	Tropomyosin-1
P42637		7	28.5	688.808	2	-0.041	LLEEDLEVSSSR	30.4	5.3e-05	32953.8	SCHMA	Tropomyosin-1
P42637		7	28.5	1083.44	2	-0.094	LQNEVDHLEDDLLAEKER	27.3	0.00022	32953.8	SCHMA	Tropomyosin-1
P42637		7	28.5	731.854	2	-0.05	LTETLTKLEEASK	26.1	0.0014	32953.8	SCHMA	Tropomyosin-1
P42638		4	19	848.721	2	-0.18	ALSEELDSTFAELTGN	21.9	0.027	32696.3	SCHMA	Tropomyosin-2
P42638		4	19	751.838	2	-0.056	ATEAEAEVASLQKR	21.4	0.038	32696.3	SCHMA	Tropomyosin-2
P42638		4	19	650.849	2	-0.028	KLAITEVELER	26.6	0.032	32696.3	SCHMA	Tropomyosin-2
P42638		4	19	723.319	2	-0.077	LQEATVKLEEASK	23.9	0.014	32696.3	SCHMA	Tropomyosin-2
P37227	TC23687	3	26.1	1098.39	2	-0.13	DDLFNTNASIVAELIDSCAK	15.6	0.048	14956.5	SCHMA	Malate dehydrogenase, mitochondrial
P37227	TC23687	3	26.1	948.43	2	-0.1	QSPLISQLALYDIAHVK	22.8	0.0029	14956.5	SCHMA	Malate dehydrogenase, mitochondrial
P37227	TC23687	3	26.1	939.908	2	-0.11	qSPLISQLALYDIAHVK	34.6	8.2e-07	14956.5	SCHMA	Malate dehydrogenase, mitochondrial
Smp_contig013222	TC23687	2	na	650.277	2	1.4	FAVSLLEAmSGR	31.1	0.00011		SCHMA	putative malate dehydrogenase
Smp_contig013222	TC23687	2	na	896.924	2	-0.12	VAVLGASGGIGQPLSLLLK	30.1	0.002		SCHMA	putative malate dehydrogenase
P41759		5	21.9	898.424	2	-0.083	ALENPERPFLAILGGAK	25.2	0.0035	44508.8	SCHMA	Phosphoglycerate kinase
P41759		5	21.9	865.341	2	-0.082	FHVEEEGKGVSPTGEK	34.3	9.2e-05	44508.8	SCHMA	Phosphoglycerate kinase
P41759		5	21.9	817.833	2	-0.067	LGDVYVNDAFGTAHR	34.3	3.9e-06	44508.8	SCHMA	Phosphoglycerate kinase
P41759		5	21.9	1386.14	2	-0.065	NVAIHLPVDFVTADKFADDANTEIR	17.4	0.024	44508.8	SCHMA	Phosphoglycerate kinase
P41759		5	21.9	937.861	2	-0.11	TIQSGIADGWmGLDIGPK	27	0.0031	44508.8	SCHMA	Phosphoglycerate kinase
Q5DE47	TC26067	2	6.9	646.282	2	-0.072	QVVQSAYDIIR	24.4	0.034	36120	SCHJA	L-lactate dehydrogenase
Q5DE47	TC26067	2	6.9	618.733	2	-0.084	VIGTGTmLDSAR	22.7	0.003	36120	SCHJA	L-lactate dehydrogenase
Smp_contig010913	TC26067	3	na	865.857	2	-0.077	GEVLDLQHGQQFFGR	23.3	0.012		SCHMA	putative L-lactate dehydrogenase
Smp_contig010913	TC26067	3	na	658.811	2	-0.063	SAATLNEVITGIK	29.7	0.029		SCHMA	putative L-lactate dehydrogenase
Smp_contig010913	TC26067	3	na	768.817	2	-0.087	YSANSDIVVITAGAR	28.3	0.043		SCHMA	putative L-lactate dehydrogenase
Smp_contig005479		1	na	859.878	2	-0.041	IGGGTIGGEISGGGAGESSR	28.2	0.0085			unknown function
Q5DH23	TC29704	2	6.6	812.368	2	-0.089	AAIEEGIVPGGGTALLR	26.9	0.016	62140.5	SCHJA	SJCHGC09129 protein (putative Heat shock protein HSP60)
Q5DH23	TC29704	2	6.6	1045.42	2	-0.13	SAmLIGVDVLADAVAVTmGPK	25	0.0035	62140.5	SCHJA	SJCHGC09129 protein (putative Heat shock protein HSP60)
Smp_contig020308	Sm01524	1	na	523.24	2	-1.5	NLGTIASSGTK	24.3	0.0084		SCHMA	putative HSP90-beta
Q26582		1	2.3	592.798	2	-0.037	EVLQQNNVLK	30.4	0.091	50996.9	SCHMA	Heat shock protein 86
P48501		5	27.3	684.284	2	0.94	GAFTGEISPAmIR	24.9	3.6e-05	28122.4	SCHMA	Triosephosphate isomerase
P48501		5	27.3	677.288	2	-0.057	IIYGGSVTAANCK	22.8	0.00078	28122.4	SCHMA	Triosephosphate isomerase
P48501		5	27.3	732.784	2	-0.081	NIFGESDELIAEK	36.5	0.0019	28122.4	SCHMA	Triosephosphate isomerase
P48501		5	27.3	869.394	2	-0.061	VATPQQAQEVHNFLR	24.8	0.0014	28122.4	SCHMA	Triosephosphate isomerase
P48501		5	27.3	794.784	2	-0.16	VVVAYEPVWAIGTGK	32.8	0.00024	28122.4	SCHMA	Triosephosphate isomerase
Q5DFW7	Sm12571	2	6.5	1025.07	2	-0.0049	LRQEYFLVAATLQDIIR	48.4	9.5e-07	51767.1	SCHJA	Glycogen Phosphorylase,SJCHGC09409 protein
Q5DFW7	Sm12571	2	6.5	706.793	2	-0.071	VLYPNDNFFVGK	26.4	0.0072	51767.1	SCHJA	Glycogen Phosphorylase,SJCHGC09409 protein
Q5BY06	Sm12571	2	6.2	661.814	2	-0.0027	mSLVEEEGEKR	26.4	0.00056	50443.6	SCHJA	Glycogen Phosphorylase
Q5BY06	Sm12571	2	6.2	652.949	3	-0.72	VGYHPQEYIEKEPELK	28.2	0.027	50443.6	SCHJA	Glycogen Phosphorylase
Q5QEI6		4	19.7	948.924	2	-0.079	DADVLIIVmPHQFLNR	22.4	0.0086	38438.9	SCHMA	Glycerol 3-phosphate dehydrogenase
Q5QEI6		4	19.7	1129.48	2	-0.088	LHGQSAQGPLTAAEVYAmLER	17.6	0.013	38438.9	SCHMA	Glycerol 3-phosphate dehydrogenase
Q5QEI6		4	19.7	648.297	2	-0.049	LPENVVADPDVK	28.5	0.0017	38438.9	SCHMA	Glycerol 3-phosphate dehydrogenase
Q5QEI6		4	19.7	980.88	2	-0.14	NIVAVAAGVIEGLGYGDNTK	15.5	0.054	38438.9	SCHMA	Glycerol 3-phosphate dehydrogenase
Smp_contig027248 & 027249	Sm03441	3	na	718.327	2	-0.077	EQVLIVAHGNSLR	29.2	0.00067			putative phosphoglycerate mutase
Smp_contig027248 & 027249	Sm03441	3	na	867.876	2	-0.068	HYYLADEATVAAAIAR	44.9	0.00011			putative phosphoglycerate mutase
Smp_contig027248 & 027249	Sm03441	3	na	812.319	2	-0.12	VLPFWFDTISASIK	28.7	0.015			putative phosphoglycerate mutase
P25824		3	13.7	665.39	2	-0.0078	AKVIFVLGGPGSGK	31.2	0.0061	22344.3	SCHMA	Adenylate kinase
P25824		3	13.7	771.843	2	-0.051	FHFNHLSSGDLLR	26.9	0.0011	22344.3	SCHMA	Adenylate kinase
P25824		3	13.7	564.773	2	-1.1	VIFVLGGPGSGK	28.5	0.00011	22344.3	SCHMA	Adenylate kinase
Q7Z1I4		5	13.1	816.315	2	-0.1	AILVDLEPGTmDSVR	26.1	0.0012	49624.2	SCHJA	Beta-tubulin
Q7Z1I4		5	13.1	581.271	2	0.95	LAVNmVPFPR	26.7	7.7e-05	49624.2	SCHJA	Beta-tubulin
Q7Z1I4		5	13.1	818.871	2	-0.048	LHFFmPGFAPLTSR	28.2	0.0013	49624.2	SCHJA	Beta-tubulin
Q7Z1I4		5	13.1	616.262	2	-0.031	VSEQFTAmFR	20.8	0.037	49624.2	SCHJA	Beta-tubulin
Q7Z1I4		5	13.1	527.218	2	-0.09	YLTVAAIFR	30.5	0.011	49624.2	SCHJA	Beta-tubulin
Q26444		1	3.1	736.331	2	-0.11	LIAQIVSSITASLR	23.5	0.0081	50275.6	SCHMA	Alpha-tubulin
O96527		3	3.8	646.873	2	0.033	FTDVPSTVGELK	17.2	0.078	111528	SCHMA	Calcium ATPase 2
O96527		3	3.8	729.364	2	-0.071	ISAPVIFIDEILK	31.9	0.0012	111528	SCHMA	Calcium ATPase 2
O96527		3	3.8	621.768	2	-0.039	VPNTAGSGETGPR	25.6	0.00014	111528	SCHMA	Calcium ATPase 2
Q9XYR4		3	7.8	834.335	2	-0.086	DLPDVIQNELNNQR	17.6	0.058	70461.9	SCHMA	Phosphoenolpyruvate carboxykinase
Q9XYR4		3	7.8	960.895	2	-0.13	VLYVIPFSmGPIGSPLSK	28	0.0024	70461.9	SCHMA	Phosphoenolpyruvate carboxykinase
Q9XYR4		3	7.8	861.389	2	-0.087	VNGEDIGVNSPIGILPK	30.3	0.0021	70461.9	SCHMA	Phosphoenolpyruvate carboxykinase
Q5DI18	TC29504	2	9.3	809.354	2	-0.069	GGYFGELALLTSHPR	21	0.0065	42748.3	SCHJA	SJCHGC02266 protein
Q5DI18	TC29504	2	9.3	1189.98	2	-0.15	LYEELLNQVPILESLSAYER	19.1	0.0035	42748.3	SCHJA	SJCHGC02266 protein
Smp_contig006414	TC32240	3	na	774.883	2	-0.071	KVNSETVLFIIASK	25.1	0.023			putative phosphoglucose isomerase
Smp_contig006414	TC32240	3	na	767.817	2	-0.092	NLIDTQSFDQLIK	31.2	0.097			putative phosphoglucose isomerase
Smp_contig006414	TC32240	3	na	710.852	2	-0.054	VNSETVLFIIASK	35.9	0.053			putative phosphoglucose isomerase
Q26540		3	22.6	796.855	2	-0.069	ATTAAENLPTTHPIR	25.7	0.0094	28372	SCHMA	14-3-3 protein homolog 1
Q26540		3	22.6	1101.46	3	-0.081	SAFDSAIAELDQLQDDSYKDSTLImQLLR	39.2	0.00088	28372	SCHMA	14-3-3 protein homolog 1
Q26540		3	22.6	720.244	2	-0.08	YTEASGNLGNEER	26.9	0.00017	28372	SCHMA	14-3-3 protein homolog 1
Smp_contig002812	Sm11475	1	na	713.781	2	-0.045	YTEASGTLGNEER	27.4	0.01			14-3-3 protein homolog 1isoform, only sequences not inQ26540 are listed
Q9U491		2	12.9	1122.01	2	-0.067	AYQEASEIAATQLFPTHPIR	27.1	0.0011	28754.7	SCHMA	14-3-3 epsilon
Q9U491		2	12.9	738.38	2	-0.06	DILELIDKYLIK	20.2	0.03	28754.7	SCHMA	14-3-3 epsilon
Smp_contig011145	TC25778	3	na	661.814	2	-0.0027	mSLVEEEGEKR	26.4	0.041			Putative carbohydrate phosphorylase
Smp_contig011145	TC25778	3	na	784.841	2	-0.066	NVATSLDFYQALAR	43.9	0.0029			Putative carbohydrate phosphorylase
Smp_contig011145	TC25778	3	na	695.758	2	-0.078	YDYGIFEQSIR	34.1	0.0056			Putative carbohydrate phosphorylase
Smp_contig026142	TC29243	2	na	985.894	2	-0.095	LVAYmSSGPVVPmVFEGR	29.5	0.00074			Smilar to Nucleoside diphosphate kinase
Smp_contig026143	TC29243	2	na	736.798	2	-0.042	NVVHGSDSTESANR	23.6	0.0039			Smilar to Nucleoside diphosphate kinase
O96410		2	6.9	777.794	2	-0.12	ASLFQTVDLYELR	29.2	0.00048	38348.8	SCHJA	Calponin homolog
O96410		2	6.9	649.277	2	-0.082	HITDIKVDAASK	21.4	0.0072	38348.8	SCHJA	Calponin homolog
Q5DG57	TC26550	2	10	683.822	2	-0.031	FLDLSEAYGVPR	29.6	0.0026	26935.9	SCHJA	SJCHGC06614 protein
Q5DG57	TC26641	2	10	661.278	2	-0.063	TQDFGIDVAISR	30.7	0.0017	26935.9	SCHJA	SJCHGC06614 protein
Q5DAY1		1	8.9	939.884	2	-0.14	GLSFAENFLLSGAAAVIAK	34	0.0002	23638.7	SCHJA	SJCHGC02793 protein (putative ADP/ATP carrier)
Q5BXP5	TC26641	2	7.4	757.312	2	1.9	SQFFITPGSEQIR	27.1	8.7e-06	50943.7	SCHJA	SJCHGC05927 protein (putative aconitase, mitochondrial)
Q5BXP5	TC26641	2	7.4	1190.52	2	-0.082	VAmQDATAQmALLQFISSGLPR	38.1	2.7e-05	50943.7	SCHJA	SJCHGC05927 protein (putative aconitase, mitochondrial)
Q5D9C5	TC19994	2	4.1	1137.49	2	-0.073	AVANESGSFFFLINGPEImSK	37.9	9.9e-06	88829.3	SCHJA	SJCHGC09453 protein (transitional endoplasmic reticulum atpase)
Q5D9C5	TC19994	2	4.1	586.783	2	-0.055	GILLYGPPGTGK	19.8	0.087	88829.3	SCHJA	SJCHGC09453 protein (transitional endoplasmic reticulum atpase)
Smp_contig000147	Sm_000500	2	na	1284.02	2	-0.077	FNDGESKTEIDFGAPTPEELENK	19.5	0.016			hypothetical protein
Smp_contig000147	Sm_000500	2	na	895.34	2	-0.088	TEIDFGAPTPEELENK	30.8	0.024			hypothetical protein
Q5DAM7	Sm01041	1	2.9	949.408	2	-0.059	FAVEHNVDmVFASFIR	23.7	0.0012	61185.9	SCHJA	Pyruvate kinase
Smp_contig018388&018387	Sm01041	1	na	954.838	2	-0.13	TVEMLQNMITSGMNIAR	35.8	0.0089			Pyruvate kinase
Q26565		1	8.7	840.312	2	-0.12	IIFELFNDVPDTTR	22.6	0.015	17671.2	SCHMA	Peptidyl-prolyl cis-trans isomerase
Q5D8I3	TC25928	1	4.8	862.364	2	-0.083	HEAAEALGSILGELEGK	39.1	2.7e-06	39546.5	SCHJA	SJCHGC06636 protein (putative pbs lyase heat-like protein)
Q94747		2	7.1	657.839	2	-0.035	EHALLAYTLGVK	27.2	6.5e-05	50949.1	SCHMA	Elongation factor 1-alpha
Q94747		2	7.1	1161.01	2	-0.083	TVTDTGFTLLEALDKmEPPAR	19.2	0.015	50949.1	SCHMA	Elongation factor 1-alpha
Q5D8S4	TC20413	1	2.6	657.287	2	-0.096	ALGVLASLIWDR	22.6	0.017	52007.5	SCHJA	Citrate synthase
Smp_contig030114	smp_194830	1	0	912.316	2	-0.097	VSEHVDTYDEHKLHD	29.7	0.00065			SmKK7, putative potassium channel inhibitor
Q27778		1	1.7	708.835	2	-0.045	VNIImVAEGAIDR	42.2	0.00027	86060.8	SCHMA	6-phosphofructokinase
Q6RYS1		1	8	781.8	2	-0.059	GAmNAYAAFLQSmR	33.3	4.4e-05	20632.6	SCHMA	High mobility group B1 protein
Q95WA2		1	7.2	723.741	2	-0.11	VVADFFYEVDSR	25.9	0.0012	19048.7	SCHMA	Translationally-controlled tumor protein homolog
Q5DGA9	TC21191	1	4.3	824.83	2	-0.054	TVFTGANYAEEYQR	33.5	9.3e-05	38949.7	SCHJA	SJCHGC00665 protein (putative Troponin T)
Q5DB55	TC22334	1	9.1	1051.43	2	-0.078	ATSNVFGmFPQNQIQEFK	23.7	0.019	22762.7	SCHJA	SJCHGC00821 protein (putative myosin regulatory light chain)
Q9Y1U7		1	7.5	657.761	2	1.5	EGQGFISAAEmR	26.9	0.0004	18358.8	SCHMA	Myosin light chain
Q5DEF8	TC25208	1	7.4	777.865	2	-0.1	LGVQAFADALLVIPK	25.2	0.05	22025.7	SCHJA	SJCHGC07058 protein (chaperonin containing t-complex protein 1, zeta subunit)
Smp_contig001570	Sm08392	1	na	654.737	2	-0.096	GIDPFSLDAFAR	26.5	0.018			Smilar to chaperonin with TCP1
Q5DFR6	TC20905	1	5.9	564.248	2	-0.1	GFLLGPALALR	22.1	0.0037	20529.3	SCHJA	SJCHGC09559 protein (putative Adenine phosphoribosyltransferase)
Smp_contig021131	Sm_075400.2	1	na	793.305	2	-0.085	YNVDDLENVTYIK	41.9	0.00078			Hypothetical protein
Smp_contig006614	Smp_134590	1	na	754.86	2	-0.065	HADLIESAVLATIR	30.1	7.7e-05			Putative isocitrate dehydrogenase
Smp_contig005649	Sm28966	1	na	906.409	2	-0.053	VDKDGSGTIIFDEFLR	32.7	0.00012			Putative calcyphosine
Smp_contig012374		1	na	667.289	2	-0.55	LNSESNNSSVKR	23.4	0.04			no significant BLAST hit
Smp_contig005427		2	na	705.248	2	-0.081	GTISGEVSGGSESSR	25	0.0074			no significant BLAST hit
Smp_contig005427		2	na	972.362	2	-0.1	EVIIDPGQEDSEETVQR	29.3	0.05			no significant BLAST hit
