# Supplementary material for: Proteomic Analysis of Skin Invasion by Blood Fluke Larvae
Source: PLoS Negl Trop Dis. 2008 Jul 16;2(7):e262. doi: 10.1371/journal.pntd.0000262 (PMC2467291; doi:10.1371/journal.pntd.0000262)
Supplement: Table S5 — Mass spec data and unique sequences of proteins from Table S1, 2 hour cercarial peptides. (0.07 MB XLS) [file pntd.0000262.s006.xls]

## Sheet: unique 2 hr peptides
S5 Schistosome proteins identified after 2hrs of exposure listed in the order as table S1.
Here only the unique sequences are listed, with information on the best CID spectrum that led to their identification.
"m" stands for methionine sulfoxide, "q" for pyroglutamic acid.
Shared human sequences in bold
Acc.#	other Sm ID	unique peptides	% cov	m/z	z	mass error[Da]	sequence	score	exp.	MW	species	name
Q02456		5	3.7	643.734	2	-0.12	ATVLAGELDELR	36.3	0.01	222382	SCHMA	Myosin heavy chain
Q02456		5	3.7	737.251	2	-0.11	IQELEEDLEAER	40.9	0.0038	222382	SCHMA	Myosin heavy chain
Q02456		5	3.7	1021.93	2	-0.094	KLEQDINELEVSLDGANR	28.1	0.001	222382	SCHMA	Myosin heavy chain
Q02456		5	3.7	823.304	2	-0.096	LADEEDQAANLTEVK	38.2	0.0007	222382	SCHMA	Myosin heavy chain
Q02456		5	3.7	825.327	2	1.9	LQGELEDLMVDVER	34.7	1.4e-07	222382	SCHMA	Myosin heavy chain
P16641	TC20786	12	27.3	859.374	2	-0.057	DSAFKHPAPTFGDLSK	23.1	0.0039	76290.2	SCHMA	ATP:guanidino kinase SMC74
P16641	TC20786	12	27.3	886.374	2	-0.095	GAPEGVMPVEPLTYLAK	36.3	9.7e-05	76290.2	SCHMA	ATP:guanidino kinase SMC74
P16641	TC20786	12	27.3	1000.9	2	-0.064	GTHGEHTESVGGIYDLSNK	37.1	1.1e-05	76290.2	SCHMA	ATP:guanidino kinase SMC74
P16641	TC20786	12	27.3	770.7	3	-0.031	HPAPTFGDLSKLPFGDLDPTGK	34.1	0.015	76290.2	SCHMA	ATP:guanidino kinase SMC74
P16641	TC20786	12	27.3	796.845	2	-0.082	IISMQQGGNLAAVYK	41.7	1e-05	76290.2	SCHMA	ATP:guanidino kinase SMC74
P16641	TC20786	12	27.3	649.868	2	-0.037	IKLEQVISGALK	34.9	0.027	76290.2	SCHMA	ATP:guanidino kinase SMC74
P16641	TC20786	12	27.3	914.396	2	-0.071	LGLTELDAVTEMHSGVR	30.1	0.0011	76290.2	SCHMA	ATP:guanidino kinase SMC74
P16641	TC20786	12	27.3	514.232	2	-0.079	LIEGINAIGK	27.6	0.016	76290.2	SCHMA	ATP:guanidino kinase SMC74
P16641	TC20786	12	27.3	993.913	2	-0.098	SLSFTDLNTYGNLVVSTR	32.9	1.7e-05	76290.2	SCHMA	ATP:guanidino kinase SMC74
P16641	TC20786	12	27.3	1244.57	2	-0.06	TSLGGTLAQCVNTNAYNPGALLPR	37	5.5e-06	76290.2	SCHMA	ATP:guanidino kinase SMC74
P16641	TC20786	12	27.3	654.807	2	-0.039	TTHGATLAHMIR	29.5	0.00017	76290.2	SCHMA	ATP:guanidino kinase SMC74
P16641	TC20786	12	27.3	677.264	2	-0.093	TVEGFGFGPTLTK	34.9	5.1e-05	76290.2	SCHMA	ATP:guanidino kinase SMC74
Smp_contig0502764	TC20786	4	na	1041.93	2	-0.039	GLYGEHTESPDGTYDISNK	43.6	2.7e-05			putative ATP:guanidino kinase SMC74, only sequences not in P16641 are listed
Smp_contig0502764	TC20786	4	na	1092.12	3	-0.066	ISTALHNLSGEYEGTYYPLTGMSEEDRIK	45.8	4.1e-05			putative ATP:guanidino kinase SMC74, only sequences not in P16641 are listed
Smp_contig0502764	TC20786	4	na	942.409	2	-0.071	LGLTELQAAHEmAEGVAK	33.9	0.0006			putative ATP:guanidino kinase SMC74, only sequences not in P16641 are listed
Smp_contig0502764	TC20786	4	na	757.309	2	-0.075	SVEDFLFPTIMSK	31.3	0.0059			putative ATP:guanidino kinase SMC74, only sequences not in P16641 are listed
Q27877		20	52.8	882.878	2	-0.087	AAVPSGASTGVHEALELR	42.1	4.3e-05	46995.2	SCHMA	Enolase
Q27877		20	52.8	1155.54	2	-0.048	AAVPSGASTGVHEALELRDTNSK	30.9	7.4e-06	46995.2	SCHMA	Enolase
Q27877		20	52.8	476.734	2	-0.048	Acetyl-SILTIHAR	24.4	0.064	46995.2	SCHMA	Enolase
Q27877		20	52.8	594.251	2	-0.57	AGAAEAGLPLYR	25.8	8.2e-05	46995.2	SCHMA	Enolase
Q27877		20	52.8	557.25	2	-0.079	GLQLLEEAIK	30.5	0.053	46995.2	SCHMA	Enolase
Q27877		20	52.8	536.2	2	-0.088	GNPTVEVDLK	30.7	0.001	46995.2	SCHMA	Enolase
Q27877		20	52.8	694.287	2	-0.088	GNPTVEVDLKTSK	23.8	0.00043	46995.2	SCHMA	Enolase
Q27877		20	52.8	551.26	2	-0.056	GVLTAVSNVNK	34	0.0017	46995.2	SCHMA	Enolase
Q27877		20	52.8	766.635	3	-0.73	IAGYTGKVEIGmDCAASEFHK	31.7	0.027	46995.2	SCHMA	Enolase
Q27877		20	52.8	615.326	2	-0.038	KGVLTAVSNVNK	39.1	0.00015	46995.2	SCHMA	Enolase
Q27877		20	52.8	882.188	3	0.074	LAGHEDVIMPVPAFNVINGGSHAGNK	44.2	1.3e-06	46995.2	SCHMA	Enolase
Q27877		20	52.8	887.432	3	-0.014	LAGHEDVImPVPAFNVINGGSHAGNK	30.1	0.0069	46995.2	SCHMA	Enolase
Q27877		20	52.8	1163.81	3	-0.087	LAmQEFMILPTGASSFTEAmQIGTEVYHNLK	29.8	0.055	46995.2	SCHMA	Enolase
Q27877		20	52.8	771.813	2	-0.064	LAQDSGWGVMVSHR	28.8	0.002	46995.2	SCHMA	Enolase
Q27877		20	52.8	1058.51	2	-0.055	LTSSTNIQIVGDDLTVTNPK	40.6	4.3e-05	46995.2	SCHMA	Enolase
Q27877		20	52.8	1136.57	2	-0.045	LTSSTNIQIVGDDLTVTNPKR	42	7.6e-06	46995.2	SCHMA	Enolase
Q27877		20	52.8	550.253	2	-0.022	NGKYDLDFK	20.9	0.076	46995.2	SCHMA	Enolase
Q27877		20	52.8	797.297	2	-0.059	VEIGMDCAASEFHK	33.8	0.00013	46995.2	SCHMA	Enolase
Q27877		20	52.8	824.848	2	-0.066	VNQIGSLTESIEACK	45	2.3e-07	46995.2	SCHMA	Enolase
Q27877		20	52.8	778.315	2	-0.054	YMIDLDGTENKEK	32.5	0.00094	46995.2	SCHMA	Enolase
P20287		20	66.3	357.656	2	-0.055	AAASGPLK	20.9	0.017	36378	SCHMA	Glyceraldehyde-3-phosphate dehydrogenase
P20287		20	66.3	509.763	2	-0.03	AKVGINGFGR	25.6	0.0042	36378	SCHMA	Glyceraldehyde-3-phosphate dehydrogenase
P20287		20	66.3	526.231	2	-0.061	AQAHIKNNR	24.9	0.0046	36378	SCHMA	Glyceraldehyde-3-phosphate dehydrogenase
P20287		20	66.3	965.858	2	-0.11	DGAEYVVESTGVFTTIDK	37.4	1.1e-05	36378	SCHMA	Glyceraldehyde-3-phosphate dehydrogenase
P20287		20	66.3	989.67	3	-0.14	DPANIPWDKDGAEYVVESTGVFTTIDK	33	0.00028	36378	SCHMA	Glyceraldehyde-3-phosphate dehydrogenase
P20287		20	66.3	881.808	2	-0.089	DSTHGTFPGEVSTENGK	36.8	7.1e-06	36378	SCHMA	Glyceraldehyde-3-phosphate dehydrogenase
P20287		20	66.3	723.293	2	-0.081	GAmQNIIPASTGAAK	27.2	0.016	36378	SCHMA	Glyceraldehyde-3-phosphate dehydrogenase
P20287		20	66.3	633.316	2	-0.025	GASYEEIKAAVK	25.6	0.0031	36378	SCHMA	Glyceraldehyde-3-phosphate dehydrogenase
P20287		20	66.3	1441.64	2	-0.035	GILEYTEDEVVSSDFVGSTSSSIFDAK	42.1	2.1e-07	36378	SCHMA	Glyceraldehyde-3-phosphate dehydrogenase
P20287		20	66.3	889.023	3	-0.1	KVIISAPSADAPMFVVGVNENSYEK	44.7	6.7e-05	36378	SCHMA	Glyceraldehyde-3-phosphate dehydrogenase
P20287		20	66.3	894.363	3	-0.091	KVIISAPSADAPmFVVGVNENSYEK	45.4	0.00011	36378	SCHMA	Glyceraldehyde-3-phosphate dehydrogenase
P20287		20	66.3	507.207	2	-0.056	LISVHCER	23.6	0.051	36378	SCHMA	Glyceraldehyde-3-phosphate dehydrogenase
P20287		20	66.3	898.297	2	-0.094	LVSWYDNEFGYSCR	34.1	3.4e-05	36378	SCHMA	Glyceraldehyde-3-phosphate dehydrogenase
P20287		20	66.3	911.074	3	-0.068	VIHDKFEIVEGLMTTVHSFTATQK	48.3	7.7e-07	36378	SCHMA	Glyceraldehyde-3-phosphate dehydrogenase
P20287		20	66.3	916.432	3	-0.042	VIHDKFEIVEGLmTTVHSFTATQK	46.8	8.9e-06	36378	SCHMA	Glyceraldehyde-3-phosphate dehydrogenase
P20287		20	66.3	1277.04	2	-0.086	VIISAPSADAPmFVVGVNENSYEK	35.7	1.1e-06	36378	SCHMA	Glyceraldehyde-3-phosphate dehydrogenase
P20287		20	66.3	1269.09	2	-0.048	VIISAPSADAPMFVVGVNENSYEK	20.8	0.022	36378	SCHMA	Glyceraldehyde-3-phosphate dehydrogenase
P20287		20	66.3	779.339	2	-0.062	VPTPDVSVVDLTCR	31.4	1.8e-05	36378	SCHMA	Glyceraldehyde-3-phosphate dehydrogenase
P20287		20	66.3	604.779	2	-0.047	VVDLITHmHK	25.2	0.0019	36378	SCHMA	Glyceraldehyde-3-phosphate dehydrogenase
P20287		20	66.3	807.846	2	-0.078	VVDLITHMHKVDHA	32.7	0.00011	36378	SCHMA	Glyceraldehyde-3-phosphate dehydrogenase
P53471		31	63	488.671	2	-0.057	AGFAGDDAPR	28.6	0.024	41741.1	SCHMA	Actin-2
P53471		31	63	473.197	2	-0.083	AVFPSIVGR	21.5	0.012	41741.1	SCHMA	Actin-2
P53471		31	63	599.813	2	-0.043	AVFPSIVGRPR	20.5	0.029	41741.1	SCHMA	Actin-2		unique parasite peptides are in bold
P53471		31	63	1048.76	3	-0.065	CPEALFQPSFLGmESAGVHETTFNSIMK	33.9	0.0083	41741.1	SCHMA	Actin-2
P53471		31	63	1043.45	3	-0.04	CPEALFQPSFLGMESAGVHETTFNSIMK	35.2	0.025	41741.1	SCHMA	Actin-2
P53471		31	63	499.697	2	-0.049	DLTDYLMK	26.3	0.02	41741.1	SCHMA	Actin-2
P53471		31	63	507.709	2	-0.035	DLTDYLmK	22.3	0.049	41741.1	SCHMA	Actin-2
P53471		31	63	1099.96	2	-0.082	DLYANTVLSGGTTMFPGIADR	37.4	2.2e-05	41741.1	SCHMA	Actin-2
P53471		31	63	599.691	2	-0.073	DSYVGDEAQSK	25.8	0.0017	41741.1	SCHMA	Actin-2
P53471		31	63	677.74	2	-0.075	DSYVGDEAQSKR	27	0.00023	41741.1	SCHMA	Actin-2
P53471		31	63	581.249	2	-0.064	EITALAPSTMK	31.4	0.0024	41741.1	SCHMA	Actin-2
P53471		31	63	589.231	2	-0.079	EITALAPSTmK	33.1	0.0029	41741.1	SCHMA	Actin-2
P53471		31	63	1404.08	2	-0.077	EKLCYVALDFEQEMATAASSSSLEK	37.5	4.2e-07	41741.1	SCHMA	Actin-2
P53471		31	63	1144.49	3	-0.051	FRCPEALFQPSFLGMESAGVHETTFNSIMK	41.6	2.7e-05	41741.1	SCHMA	Actin-2
P53471		31	63	1149.84	3	-0.035	FRCPEALFQPSFLGMESAGVHETTFNSImK	37.8	0.00053	41741.1	SCHMA	Actin-2
P53471		31	63	566.707	2	-0.06	GYSFTTTAER	32.5	0.0031	41741.1	SCHMA	Actin-2
P53471		31	63	594.246	2	-0.04	HQGVmVGMGQK	24.6	0.00039	41741.1	SCHMA	Actin-2
P53471		31	63	594.249	2	-0.037	HQGVMVGmGQK	27.4	0.0006	41741.1	SCHMA	Actin-2
P53471		31	63	586.254	2	-0.035	HQGVMVGMGQK	28.5	0.00073	41741.1	SCHMA	Actin-2
P53471		31	63	1164.03	2	-0.057	KDLYANTVLSGGTTMFPGIADR	45.1	7.4e-07	41741.1	SCHMA	Actin-2
P53471		31	63	781.604	3	-0.12	KDLYANTVLSGGTTmFPGIADR	36	0.00077	41741.1	SCHMA	Actin-2
P53471		31	63	1282.51	2	-1.1	LCYVALDFEQEmATAASSSSLEK	22.6	0.03	41741.1	SCHMA	Actin-2
P53471		31	63	1275.54	2	-0.051	LCYVALDFEQEMATAASSSSLEK	46.1	1.5e-07	41741.1	SCHMA	Actin-2
P53471		31	63	812.383	2	-0.041	LDLAGRDLTDYLMK	22.8	0.028	41741.1	SCHMA	Actin-2
P53471		31	63	774.834	2	-0.076	MQKEITALAPSTMK	35	0.0011	41741.1	SCHMA	Actin-2
P53471		31	63	743.825	2	-0.024	QEYDESGPGIVHR	34.4	6.8e-05	41741.1	SCHMA	Actin-2
P53471		31	63	735.262	2	-0.075	qEYDESGPGIVHR	24.2	0.00088	41741.1	SCHMA	Actin-2
P53471		31	63	799.339	2	-0.045	qEYDESGPGIVHRK	26	0.0039	41741.1	SCHMA	Actin-2
P53471		31	63	895.879	2	-0.071	SYELPDGQVITIGNER	37.5	7.4e-05	41741.1	SCHMA	Actin-2
P53471		31	63	1055.82	3	-0.069	TTGIVLDSGDGVTHTVPIYEGYALPHAILR	34.5	3.1e-05	41741.1	SCHMA	Actin-2
P53471		31	63	977.491	2	-0.045	VAPEEHPVLLTEAPLNPK	35.5	3.2e-06	41741.1	SCHMA	Actin-2
P37227	TC23687	1	12	632.613	3	-0.078	QSPLISQLALYDIAHVK	29.5	0.043	14956.5	SCHMA	Malate dehydrogenase, mitochondrial
Smp_contig013222	TC23687	2	0	610.265	2	-0.091	LFGVTTLDVVR	33.3	0.069			putative malate dehydrogenase
Smp_contig013222	TC23687	2	0	896.971	2	-0.078	VAVLGASGGIGQPLSLLLK	43.2	1.7e-05			putative malate dehydrogenase
P41759		13	43.8	713.792	2	-0.058	AHASMVGCQLPQK	38.1	8.3e-05	44508.8	SCHMA	Phosphoglycerate kinase
P41759		13	43.8	898.445	2	-0.062	ALENPERPFLAILGGAK	40.9	8.9e-05	44508.8	SCHMA	Phosphoglycerate kinase
P41759		13	43.8	865.408	2	-0.016	FHVEEEGKGVSPTGEK	40.3	1.8e-06	44508.8	SCHMA	Phosphoglycerate kinase
P41759		13	43.8	817.828	2	-0.071	LGDVYVNDAFGTAHR	38.8	7.5e-06	44508.8	SCHMA	Phosphoglycerate kinase
P41759		13	43.8	1386.2	2	-0.0073	NVAIHLPVDFVTADKFADDANTEIR	35.5	5.4e-06	44508.8	SCHMA	Phosphoglycerate kinase
P41759		13	43.8	810.016	3	-0.062	QIHNMHIGNSLFDAPGAEIVHK	45.5	0.00016	44508.8	SCHMA	Phosphoglycerate kinase
P41759		13	43.8	804.338	3	-0.064	qIHNMHIGNSLFDAPGAEIVHK	36.2	0.017	44508.8	SCHMA	Phosphoglycerate kinase
P41759		13	43.8	610.75	2	-0.086	QLPGVVALTDAH	29.9	6.3e-05	44508.8	SCHMA	Phosphoglycerate kinase
P41759		13	43.8	602.187	2	-0.13	qLPGVVALTDAH	20.9	0.01	44508.8	SCHMA	Phosphoglycerate kinase
P41759		13	43.8	929.875	2	-0.097	TIQSGIADGWMGLDIGPK	40.3	8.3e-05	44508.8	SCHMA	Phosphoglycerate kinase
P41759		13	43.8	476.733	2	1.5	VDFNVPMK	16.4	0.022	44508.8	SCHMA	Phosphoglycerate kinase
P41759		13	43.8	839.029	3	-0.053	WDTEDKVSHVSTGGGASLELLEGK	37	0.0003	44508.8	SCHMA	Phosphoglycerate kinase
P41759		13	43.8	703.841	2	-0.03	YSLKPVCPEVSK	32.1	0.0032	44508.8	SCHMA	Phosphoglycerate kinase
Q5DE47	TC26067	1	3.6	610.743	2	-0.076	VIGTGTMLDSAR	38.4	1.7e-05	36120	SCHJA	L-lactate dehydrogenase
Smp_contig010913	TC26067	4	na	865.904	2	-0.03	GEVLDLQHGQQFFGR	34.1	0.0027			putative L-lactate dehydrogenase
Smp_contig010913	TC26067	4	na	751.839	2	-0.075	SAATLNEVITGIKW	32.4	0.039			putative L-lactate dehydrogenase
Smp_contig010913	TC26067	4	na	1176.54	2	-0.1	SLCNALLNNLHTVYPLSVPVK	40.4	0.00053			putative L-lactate dehydrogenase
Smp_contig010913	TC26067	4	na	768.838	2	-0.067	YSANSDIVVITAGAR	40.5	0.00023			putative L-lactate dehydrogenase
Smp_contig005479		1	na	859.816	2	-0.1	IGGGTIGGEISGGGAGESSR	39.1	0.00036			unknown function
Q26582		1	3.2	757.342	2	-0.054	GVVDSEDLPLNISR	30.2	0.009	50996.9	SCHMA	Heat shock protein 86
P48501		10	49.8	996.75	3	-0.08	ELAQQHDVDGFLVGGASLKPEFTEICK	41.4	0.00053	28122.4	SCHMA	Triosephosphate isomerase
P48501		10	49.8	675.76	2	-0.06	ESNKTEEVCVR	24.1	0.025	28122.4	SCHMA	Triosephosphate isomerase
P48501		10	49.8	477.682	2	-0.063	FFVGGNWK	16.9	0.059	28122.4	SCHMA	Triosephosphate isomerase
P48501		10	49.8	675.282	2	-0.066	GAFTGEISPAMIR	31.6	0.0052	28122.4	SCHMA	Triosephosphate isomerase
P48501		10	49.8	676.23	2	-1.1	IIYGGSVTAANCK	36.4	3.1e-09	28122.4	SCHMA	Triosephosphate isomerase
P48501		10	49.8	732.802	2	-0.063	NIFGESDELIAEK	36.1	0.0044	28122.4	SCHMA	Triosephosphate isomerase
P48501		10	49.8	523.168	2	0.42	TNAPNGVDEK	22.7	0.044	28122.4	SCHMA	Triosephosphate isomerase
P48501		10	49.8	869.374	2	-0.081	VATPQQAQEVHNFLR	30.4	0.00032	28122.4	SCHMA	Triosephosphate isomerase
P48501		10	49.8	933.454	2	-0.048	VATPQQAQEVHNFLRK	22.4	0.0049	28122.4	SCHMA	Triosephosphate isomerase
P48501		10	49.8	794.833	2	-0.11	VVVAYEPVWAIGTGK	38.1	2.5e-06	28122.4	SCHMA	Triosephosphate isomerase
Q5DFW7	Sm12571	8	21.6	829.78	2	-0.095	DGWQVEEPDEWLR	34.1	0.056	51767.1	SCHJA	Glycogen Phosphorylase,SJCHGC09409 protein
Q5DFW7	Sm12571	8	21.6	439.189	2	-0.025	FGNPWEK	24.2	0.019	51767.1	SCHJA	Glycogen Phosphorylase,SJCHGC09409 protein
Q5DFW7	Sm12571	8	21.6	650.288	2	-0.079	GIAQLENVTNLK	34.1	0.0035	51767.1	SCHJA	Glycogen Phosphorylase,SJCHGC09409 protein
Q5DFW7	Sm12571	8	21.6	889.355	2	-0.054	GRPEYCYPVNFYGR	24	0.002	51767.1	SCHJA	Glycogen Phosphorylase,SJCHGC09409 protein
Q5DFW7	Sm12571	8	21.6	612.255	2	-0.063	HLHFDGVKDR	25.7	0.021	51767.1	SCHJA	Glycogen Phosphorylase,SJCHGC09409 protein
Q5DFW7	Sm12571	8	21.6	587.223	2	-0.054	TVWDHLCSR	23.3	0.0024	51767.1	SCHJA	Glycogen Phosphorylase,SJCHGC09409 protein
Q5DFW7	Sm12571	8	21.6	1050.53	2	-0.069	VAIQLNDTHPSLAIPELLR	34.1	2.4e-05	51767.1	SCHJA	Glycogen Phosphorylase,SJCHGC09409 protein
Q5DFW7	Sm12571	8	21.6	706.756	2	-0.11	VLYPNDNFFVGK	23.3	0.061	51767.1	SCHJA	Glycogen Phosphorylase,SJCHGC09409 protein
Q5BY06	Sm12571	4	14.1	842.458	3	-0.28	IFPAAELSEQISTAGTEASGTGNmK	27.5	0.04	50443.6	SCHJA	Glycogen Phosphorylase
Q5BY06	Sm12571	4	14.1	654.832	2	-0.055	IKLIFLENYR	27.3	0.018	50443.6	SCHJA	Glycogen Phosphorylase
Q5BY06	Sm12571	4	14.1	653.758	2	-0.061	MSLVEEEGEKR	23.2	0.042	50443.6	SCHJA	Glycogen Phosphorylase
Q5BY06	Sm12571	4	14.1	979.918	2	-0.078	VGYHPQEYIEKEPELK	29.4	0.0044	50443.6	SCHJA	Glycogen Phosphorylase
Q5QEI6		3	10.9	563.238	2	-0.061	GLALSDDHGIK	31.8	0.043	38438.9	SCHMA	Glycerol 3-phosphate dehydrogenase
Q5QEI6		3	10.9	648.276	2	-0.069	LPENVVADPDVK	31.4	0.00096	38438.9	SCHMA	Glycerol 3-phosphate dehydrogenase
Q5QEI6		3	10.9	738.31	2	-0.086	VSVIGSGNWGSTIAK	43	7.7e-06	38438.9	SCHMA	Glycerol 3-phosphate dehydrogenase
Q8WT66		6	20.8	826.317	2	-0.1	AYDIPPPPVDISDPR	29.6	0.00051	28257.5	SCHJA	Phosphoglycerate mutase
Q8WT66		6	20.8	547.738	2	-0.049	MYGALQGLNK	30.3	0.0013	28257.5	SCHJA	Phosphoglycerate mutase
Q8WT66		6	20.8	555.712	2	-0.072	mYGALQGLNK	28	0.0013	28257.5	SCHJA	Phosphoglycerate mutase
Q8WT66		6	20.8	841.347	2	-0.085	MYGALQGLNKSETAAK	31	0.0029	28257.5	SCHJA	Phosphoglycerate mutase
Q8WT66		6	20.8	625.258	2	-0.056	TECLKDTVQR	24.8	0.088	28257.5	SCHJA	Phosphoglycerate mutase
Q8WT66		6	20.8	647.775	2	-0.052	YALLDSSCIPR	33.2	5.3e-05	28257.5	SCHJA	Phosphoglycerate mutase
Smp_contig027248 & 027249	Sm03441	5	na	575.255	2	-0.54	Acetyl-AVDNNTHLPK	24	0.056			putative phosphoglycerate mutase
Smp_contig027248 & 027249	Sm03441	5	na	718.33	2	-0.074	EQVLIVAHGNSLR	33.2	0.0041			putative phosphoglycerate mutase
Smp_contig027248 & 027249	Sm03441	5	na	867.891	2	-0.053	HYYLADEATVAAAIAR	51	9.8e-08			putative phosphoglycerate mutase
Smp_contig027248 & 027249	Sm03441	5	na	883.857	2	-0.084	qNHFTFDIAYTSVLK	38.9	0.00026			putative phosphoglycerate mutase
Smp_contig027248 & 027249	Sm03441	5	na	892.389	2	-0.066	QNHFTFDIAYTSVLK	25.4	0.0063			putative phosphoglycerate mutase
Q5DGA4	Sm12192	1	8	553.732	2	-0.061	LSGTGSSGATLR	26	0.011	17005.1	SCHJA	SJCHGC09069 protein,putative phosphoglycerate mutase
Smp_contig030602	Sm12192	1	na	712.865	2	-0.05	TVKEPLNIQLNR	28	0.023			putative phosphoglycerate mutase
P25824		5	25.4	451.647	2	-0.085	AEVQSGSPK	27.9	0.048	22344.3	SCHMA	Adenylate kinase
P25824		5	25.4	665.363	2	-0.035	AKVIFVLGGPGSGK	36.4	0.00048	22344.3	SCHMA	Adenylate kinase
P25824		5	25.4	771.832	2	-0.062	FHFNHLSSGDLLR	33.5	4.5e-05	22344.3	SCHMA	Adenylate kinase
P25824		5	25.4	859.861	2	-0.098	TFNELTKPVIEHYK	27.8	0.0061	22344.3	SCHMA	Adenylate kinase
P25824		5	25.4	565.747	2	-0.085	VIFVLGGPGSGK	34.4	0.0008	22344.3	SCHMA	Adenylate kinase
Q9XYR4		2	4.6	618.783	2	-0.05	NTIFTNVAQTK	40.3	0.0021	70461.9	SCHMA	Phosphoenolpyruvate carboxykinase
Q9XYR4		2	4.6	952.912	2	-0.12	VLYVIPFSMGPIGSPLSK	36.1	0.00029	70461.9	SCHMA	Phosphoenolpyruvate carboxykinase
Q5DI18	TC29504	1	4	809.354	2	-0.069	GGYFGELALLTSHPR	35.5	0.00025	42748.3	SCHJA	SJCHGC02266 protein
Smp_contig006414	TC32240	2	na	846.803	2	-0.067	FAAYFQQGDMESNGK	39	1.8e-05			putative phosphoglucose isomerase
Smp_contig006414	TC32240	2	na	767.84	2	-0.069	NLIDTQSFDQLIK	41.5	0.013			putative phosphoglucose isomerase
Q26540		4	22.6	796.843	2	-0.08	ATTAAENLPTTHPIR	30.5	0.00052	28372	SCHMA	14-3-3 protein homolog 1
Q26540		4	22.6	663.282	2	-0.074	DLSNTDLVHIAK	34	0.00097	28372	SCHMA	14-3-3 protein homolog 1
Q26540		4	22.6	952.925	2	-1.6	YLAEVATDDARTEVVQK	27.8	0.0002	28372	SCHMA	14-3-3 protein homolog 1
Q26540		4	22.6	720.222	2	-0.1	YTEASGNLGNEER	35	0.00016	28372	SCHMA	14-3-3 protein homolog 1
Smp_contig002812	Sm11475	2	na	626.759	2	-0.071	YLAEVASDKTR	31.1	0.042			14-3-3 protein homolog 1isoform, only sequences not in Q26540 are listed
Smp_contig002812	Sm11475	2	na	713.718	2	-0.11	YTEASGTLGNEER	31.4	0.0046			14-3-3 protein homolog 1isoform, only sequences not in Q26540 are listed
Q9U491		2	12.4	1121.99	2	-0.085	AYQEASEIAATQLFPTHPIR	41.9	7.7e-07	28754.7	SCHMA	14-3-3 epsilon
Q9U491		2	12.4	671.744	2	-0.065	YMAEFSVDPQR	29	0.0019	28754.7	SCHMA	14-3-3 epsilon
Smp_contig011145	TC25778	9	na	908.889	3	-0.22	AWDISYNTFAYTNHTILPEALER	31.4	0.095			Putative carbohydrate phosphorylase
Smp_contig011145	TC25778	9	na	650.288	2	-0.079	GIAQLENVTNLK	34.1	0.062			Putative carbohydrate phosphorylase
Smp_contig011145	TC25778	9	na	889.355	2	-0.054	GRPEYCYPVNFYGR	24	0.026			Putative carbohydrate phosphorylase
Smp_contig011145	TC25778	9	na	952.363	3	0.55	KAWDISYNTFAYTNHTILPEALER	31.3	0.012			Putative carbohydrate phosphorylase
Smp_contig011145	TC25778	9	na	743.356	3	-0.075	KVAIQLNDTHPSLAIPELLR	33.2	0.0021			Putative carbohydrate phosphorylase
Smp_contig011145	TC25778	9	na	784.831	2	-0.076	NVATSLDFYQALAR	44.3	0.0014			Putative carbohydrate phosphorylase
Smp_contig011145	TC25778	9	na	587.223	2	-0.054	TVWDHLCSR	23.3	0.041			Putative carbohydrate phosphorylase
Smp_contig011145	TC25778	9	na	1050.53	2	-0.069	VAIQLNDTHPSLAIPELLR	34.1	0.0003			Putative carbohydrate phosphorylase
Smp_contig011145	TC25778	9	na	773.274	3	-0.099	WVDAHPVFAMPYDTPVPGYR	45.2	0.0098			Putative carbohydrate phosphorylase
Smp_contig026142	TC29243	3	na	977.908	2	-0.084	LVAYmSSGPVVPMVFEGR	25.6	0.014			Similar to Nucleoside diphosphate kinase
Smp_contig026142	TC29243	3	na	969.906	2	-0.088	LVAYMSSGPVVPMVFEGR	32.5	0.00014			Similar to Nucleoside diphosphate kinase
Smp_contig026142	TC29243	3	na	736.742	2	-0.098	NVVHGSDSTESANR	32.1	0.00058			Similar to Nucleoside diphosphate kinase
O96410		1	3.6	777.795	2	-0.12	ASLFQTVDLYELR	35.6	0.00017	38348.8	SCHJA	Calponin homolog
Smp_contig004934		1	na	517.194	2	-0.085	VAIKSSGEDK	27.5	0.048			no significantBLAST hit
Q5DAM7	Sm01041	4	9.3	941.412	2	-0.058	FAVEHNVDMVFASFIR	36.4	1.6e-06	61185.9	SCHJA	Pyruvate kinase
Q5DAM7	Sm01041	4	9.3	571.236	2	-0.072	GDLGIEIPAEK	30.1	0.01	61185.9	SCHJA	Pyruvate kinase
Q5DAM7	Sm01041	4	9.3	541.212	2	-0.061	IENHEGVQR	24.9	0.019	61185.9	SCHJA	Pyruvate kinase
Q5DAM7	Sm01041	4	9.3	935.421	2	-0.027	LNFSHGSHEYHAETIK	23.1	0.011	61185.9	SCHJA	Pyruvate kinase
Smp_contig018388&018387	Sm01041	1	na	853.857	2	-0.086	FNEILDVVDGImVAR	47.1	0.00015			Pyruvate kinase
Q26565		2	14.9	840.373	2	-0.062	IIFELFNDVPDTTR	40.8	0.00013	17671.2	SCHMA	Peptidyl-prolyl cis-trans isomerase
Q26565		2	14.9	521.242	2	-1.1	VVSGIDVVKK	28.6	3.5e-05	17671.2	SCHMA	Peptidyl-prolyl cis-trans isomerase
Q5D8I3	TC25928	2	8.1	679.763	2	-0.095	CLLNPSATLVDR	26.4	0.054	39546.5	SCHJA	SJCHGC06636 protein (putative pbs lyase heat-like protein)
Q5D8I3	TC25928	2	8.1	862.367	2	-0.079	HEAAEALGSILGELEGK	51.4	2.9e-08	39546.5	SCHJA	SJCHGC06636 protein (putative pbs lyase heat-like protein)
Q94747		2	7.1	657.809	2	-0.065	EHALLAYTLGVK	32.6	2.9e-05	50949.1	SCHMA	Elongation factor 1-alpha
Q94747		2	7.1	774.308	3	-0.087	TVTDTGFTLLEALDKmEPPAR	26.9	0.031	50949.1	SCHMA	Elongation factor 1-alpha
Q5D8S4	TC20413	1	2.1	566.808	2	-0.032	LPTVASIIYR	29.5	0.00044	52007.5	SCHJA	Citrate synthase
Q5DAS6		1	4.7	596.745	2	-0.076	LLSEmSNKVR	23.6	0.08	25154.4	SCHJA	SJCHGC08534 protein (no significant match by BLAST)
Smp_contig030114	smp_194830	1	na	912.325	2	-0.088	VSEHVDTYDEHKLHD	34.6	0.00045			SmKK7, putative potassium channel inhibitor
Q15EU2		2	26.9	1104.44	2	-0.13	GIIWNEQSLFEYLENPKK	18.7	0.0094	11986.9	SCHMA	Cytochrome c-like protein
Q15EU2		2	26.9	558.739	2	-0.072	VGPNLSGLFGR	32.2	6e-05	11986.9	SCHMA	Cytochrome c-like protein
Smp_contig007588	TC28296	1	na	711.277	2	-0.073	TINTNLEDImGGK	33.3	0.0021			Smilar to scavenger receptor
Q94748		1	30.3	1011.06	3	-0.066	NADMHEDMQETAVHTAAAALDKYEIEK	36.3	0.00089	10472	SCHMA	Probable dynein light chain
Q5DD64	TC23386	1	3.2	568.236	2	-0.078	SIGLSNFNKR	28.5	0.014	35634.3	SCHJA	SJCHGC00495 protein (putative aldo ketoreductase)
Q5DA59		1	3.4	768.838	2	-0.055	DDEYDIVVLGTGLK	28.1	0.01	50030.8	SCHJA	SJCHGC01783 protein
Smp_contig022170	TC29504	2	na	809.354	2	-0.069	GGYFGELALLTSHPR	35.5	0.0037			Gelsolin-like protein
Smp_contig022170	TC29504	2	na	744.366	2	-0.048	NIFGSLDKVPELR	30.7	0.099			Gelsolin-like protein
Smp_contig002468	Sm12997	1	na	943.988	2	0.0042	TVELDTFLDDKAVQHR	24.6	0.023			Putative severin
Smp_contig025442	Smp_171620	1	na	975.928	2	-0.084	TVTTPFGNPSGVLTEGFVK	24.9	0.02			Putative methylthioadenosine phosphorylase
Smp_contig009309	Sm00008	1	na	888.832	2	-0.097	IDDNSDGQISLEELTK	41.1	0.001			Putative calmodulin-like protein
Smp_contig003614	Smp_012810	1	na	872.798	2	-0.098	IIDPSEQYMTYNDR	36.5	0.00017			Putative 4 and 1/2 lim domains
Smp_contig033844	Sm11665	1	na	749.804	2	-0.08	TRPDAELGSAQTPR	29	0.066			Putative myosin binding protein
Smp_contig025348	Sm_171410	1	na	672.799	2	-0.064	MSLSSDLLLTHK	32	0.063			hypothetical protein
Smp_contig007809		1	na	615.778	2	-0.54	LVTSDNNEAIR	25.4	0.039			no significant BLAST hit
