# Supplementary material for: Proteomic Analysis of Skin Invasion by Blood Fluke Larvae
Source: PLoS Negl Trop Dis. 2008 Jul 16;2(7):e262. doi: 10.1371/journal.pntd.0000262 (PMC2467291; doi:10.1371/journal.pntd.0000262)
Supplement: Table S7 — Mass spec data and unique sequences of proteins from Table 2, 2 hour exposure. (0.12 MB XLS) [file pntd.0000262.s008.xls]

## Sheet: table 4
S7 Human proteins identified in the 2hrs-exposure experiment, listed in the same order as Table 2.
In Table 2 all CID spectra were counted, here each unique sequence is listed only once.
"m" stands for methionine sulfoxide; "q" stands for pyroglutamic acid
Acc.#	unique peptides	% cov	m/z	z	mass error [Da]	sequence	score	exp.	MW	species	name
P01023	31	28.4	628.244	2	-0.081	AIGYLNTGYQR	30.7	0.0015	163279	HUMAN	Alpha-2-macroglobulin precursor
P01023	31	28.4	783.337	2	-0.083	ALLAYAFALAGNQDK	43.6	6.3e-05	163279	HUMAN	Alpha-2-macroglobulin precursor
P01023	31	28.4	890.448	2	-0.061	DTVIKPLLVEPEGLEK	37	0.00026	163279	HUMAN	Alpha-2-macroglobulin precursor
P01023	31	28.4	523.745	2	-0.052	FEVQVTVPK	28.4	0.015	163279	HUMAN	Alpha-2-macroglobulin precursor
P01023	31	28.4	542.759	2	-0.052	GHFSISIPVK	23.4	0.01	163279	HUMAN	Alpha-2-macroglobulin precursor
P01023	31	28.4	1189.47	3	-0.093	HNVYINGITYTPVSSTNEKDMYSFLEDMGLK	37.9	0.00017	163279	HUMAN	Alpha-2-macroglobulin precursor
P01023	31	28.4	1194.83	3	-0.068	HNVYINGITYTPVSSTNEKDmYSFLEDMGLK	25.9	0.035	163279	HUMAN	Alpha-2-macroglobulin precursor
P01023	31	28.4	709.744	2	-0.058	HYDGSYSTFGER	36	2.5e-05	163279	HUMAN	Alpha-2-macroglobulin precursor
P01023	31	28.4	802.852	2	-0.073	IAQWQSFQLEGGLK	36.8	0.00029	163279	HUMAN	Alpha-2-macroglobulin precursor
P01023	31	28.4	1055.51	2	-0.03	LHTEAQIQEEGTVVELTGR	53.4	6.2e-09	163279	HUMAN	Alpha-2-macroglobulin precursor
P01023	31	28.4	922.921	2	-0.1	LLIYAVLPTGDVIGDSAK	44.2	3.5e-05	163279	HUMAN	Alpha-2-macroglobulin precursor
P01023	31	28.4	1030.93	2	-0.12	LLLQQVSLPELPGEYSmK	21.8	0.017	163279	HUMAN	Alpha-2-macroglobulin precursor
P01023	31	28.4	1022.96	2	-0.096	LLLQQVSLPELPGEYSMK	32.1	0.00077	163279	HUMAN	Alpha-2-macroglobulin precursor
P01023	31	28.4	605.78	2	-0.045	LPPNVVEESAR	29.6	0.0003	163279	HUMAN	Alpha-2-macroglobulin precursor
P01023	31	28.4	624.77	2	-0.068	LSFYYLIMAK	34.1	0.0053	163279	HUMAN	Alpha-2-macroglobulin precursor
P01023	31	28.4	773.309	2	-0.095	LVHVEEPHTETVR	30.7	1.6e-05	163279	HUMAN	Alpha-2-macroglobulin precursor
P01023	31	28.4	708.858	2	-0.06	MVSGFIPLKPTVK	23.2	0.016	163279	HUMAN	Alpha-2-macroglobulin precursor
P01023	31	28.4	669.745	2	-0.084	NALFCLESAWK	32.4	0.00025	163279	HUMAN	Alpha-2-macroglobulin precursor
P01023	31	28.4	697.776	2	-0.067	NEDSLVFVQTDK	40.1	4.8e-05	163279	HUMAN	Alpha-2-macroglobulin precursor
P01023	31	28.4	746.314	2	-0.087	NQGNTWLTAFVLK	37.5	0.00021	163279	HUMAN	Alpha-2-macroglobulin precursor
P01023	31	28.4	924.866	2	-0.078	QFSFPLSSEPFQGSYK	31.3	9.1e-05	163279	HUMAN	Alpha-2-macroglobulin precursor
P01023	31	28.4	574.742	2	-0.072	QGIPFFGQVR	20.6	0.01	163279	HUMAN	Alpha-2-macroglobulin precursor
P01023	31	28.4	796.317	3	-0.086	QQNAQGGFSSTQDTVVALHALSK	28.9	0.04	163279	HUMAN	Alpha-2-macroglobulin precursor
P01023	31	28.4	567.69	2	-0.11	SASNMAIVDVK	29.7	0.049	163279	HUMAN	Alpha-2-macroglobulin precursor
P01023	31	28.4	560.751	2	-0.07	SIYKPGQTVK	24.9	0.044	163279	HUMAN	Alpha-2-macroglobulin precursor
P01023	31	28.4	552.232	2	-0.074	SSGSLLNNAIK	27.7	0.056	163279	HUMAN	Alpha-2-macroglobulin precursor
P01023	31	28.4	765.25	2	-0.1	TAQEGDHGSHVYTK	26.4	0.00048	163279	HUMAN	Alpha-2-macroglobulin precursor
P01023	31	28.4	836.871	2	-0.062	TEHPFTVEEFVLPK	30.6	0.00028	163279	HUMAN	Alpha-2-macroglobulin precursor
P01023	31	28.4	942.446	2	-0.082	VSVQLEASPAFLAVPVEK	39.1	9.4e-05	163279	HUMAN	Alpha-2-macroglobulin precursor
P01023	31	28.4	636.734	2	-0.11	VTAAPQSVCALR	39.2	0.00015	163279	HUMAN	Alpha-2-macroglobulin precursor
P01023	31	28.4	942.704	3	-0.11	VVSmDENFHPLNELIPLVYIQDPK	38.5	0.0053	163279	HUMAN	Alpha-2-macroglobulin precursor
P01009	18	42.8	444.685	2	-0.071	AVLTIDEK	24.9	0.066	46736.9	HUMAN	Alpha-1-antitrypsin precursor
P01009	18	42.8	602.828	2	-0.031	KLSSWVLLMK	32.1	0.056	46736.9	HUMAN	Alpha-1-antitrypsin precursor
P01009	18	42.8	568.726	2	-0.074	KQINDYVEK	28.7	0.015	46736.9	HUMAN	Alpha-1-antitrypsin precursor
P01009	18	42.8	624.269	2	-0.036	LGMFNIQHCK	20.5	0.09	46736.9	HUMAN	Alpha-1-antitrypsin precursor
P01009	18	42.8	902.428	2	-0.056	LQHLENELTHDIITK	32.3	0.0021	46736.9	HUMAN	Alpha-1-antitrypsin precursor
P01009	18	42.8	555.734	2	-0.072	LSITGTYDLK	32.5	0.0039	46736.9	HUMAN	Alpha-1-antitrypsin precursor
P01009	18	42.8	1054.03	2	-0.071	LSITGTYDLKSVLGQLGITK	32.4	9.7e-05	46736.9	HUMAN	Alpha-1-antitrypsin precursor
P01009	18	42.8	538.762	2	-0.051	LSSWVLLMK	29.5	0.099	46736.9	HUMAN	Alpha-1-antitrypsin precursor
P01009	18	42.8	603.302	2	-0.041	LVDKFLEDVK	26.3	0.033	46736.9	HUMAN	Alpha-1-antitrypsin precursor
P01009	18	42.8	1029.42	2	-0.06	LYHSEAFTVNFGDTEEAK	49	2.6e-08	46736.9	HUMAN	Alpha-1-antitrypsin precursor
P01009	18	42.8	1093.47	2	-0.054	LYHSEAFTVNFGDTEEAKK	44.9	3e-07	46736.9	HUMAN	Alpha-1-antitrypsin precursor
P01009	18	42.8	731.804	2	-0.059	qINDYVEKGTQGK	27.1	0.0031	46736.9	HUMAN	Alpha-1-antitrypsin precursor
P01009	18	42.8	507.194	2	-1.1	SVLGQLGITK	24.1	0.006	46736.9	HUMAN	Alpha-1-antitrypsin precursor
P01009	18	42.8	890.33	2	-0.058	TDTSHHDQDHPTFNK	25.7	0.00061	46736.9	HUMAN	Alpha-1-antitrypsin precursor
P01009	18	42.8	1134.83	3	-0.051	TDTSHHDQDHPTFNKITPNLAEFAFSLYR	29.9	0.00061	46736.9	HUMAN	Alpha-1-antitrypsin precursor
P01009	18	42.8	1287.62	2	-0.058	TLNQPDSQLQLTTGNGLFLSEGLK	37.4	9.6e-08	46736.9	HUMAN	Alpha-1-antitrypsin precursor
P01009	18	42.8	917.417	2	-0.048	VFSNGADLSGVTEEAPLK	36.3	0.00039	46736.9	HUMAN	Alpha-1-antitrypsin precursor
P01009	18	42.8	1081.53	2	-0.044	VFSNGADLSGVTEEAPLKLSK	36.5	0.00012	46736.9	HUMAN	Alpha-1-antitrypsin precursor
P01011	4	10.9	480.678	2	-0.081	ADLSGITGAR	33.8	0.023	47651.3	HUMAN	Alpha-1-antichymotrypsin precursor
P01011	4	10.9	946.384	2	-0.055	LYGSEAFATDFQDSAAAK	28.3	0.00054	47651.3	HUMAN	Alpha-1-antichymotrypsin precursor
P01011	4	10.9	547.762	2	-0.057	NLAVSQVVHK	30	0.016	47651.3	HUMAN	Alpha-1-antichymotrypsin precursor
P01011	4	10.9	555.724	2	0.94	WRDSLEFR	23.6	0.0017	47651.3	HUMAN	Alpha-1-antichymotrypsin precursor
P01008	3	9.1	924.862	2	-0.094	EQLQDMGLVDLFSPEK	25.5	0.0075	52602.9	HUMAN	Antithrombin-III precursor
P01008	3	9.1	695.28	2	-0.1	EVPLNTIIFMGR	26.5	0.00069	52602.9	HUMAN	Antithrombin-III precursor
P01008	3	9.1	837.882	2	-0.044	LQPLDFKENAEQSR	18.4	0.027	52602.9	HUMAN	Antithrombin-III precursor
Q3SYB4	2	6.6	838.385	2	-0.064	ADLTGISPSPNLYLSK	23.7	0.023	48446.2	HUMAN	SERPINB12 protein
Q3SYB4	2	6.6	697.827	2	-0.058	IKTDYTLSIANR	38.1	0.00015	48446.2	HUMAN	SERPINB12 protein
P35237	1	4	784.349	2	-0.089	IAELLSPGSVDPLTR	24.5	0.0075	42622.3	HUMAN	Serpin B6
P01042	1	3	1069.96	2	-0.085	DIPTNSPELEETLTHTITK	23.6	0.01	71958	HUMAN	Kininogen-1 precursor
O75635	1	2.6	652.255	2	-0.085	YVEVFFPQFK	29.4	0.00017	42905.2	HUMAN	Serpin B7
P02768	60	81.9	388.19	2	1.5	AACLLPK	20.9	0.00043	69367.4	HUMAN	Serum albumin precursor
P02768	60	81.9	686.234	2	-0.053	AAFTECCQAADK	33.7	0.002	69367.4	HUMAN	Serum albumin precursor
P02768	60	81.9	1062.94	2	-0.06	AAFTECCQAADKAACLLPK	33.7	9e-05	69367.4	HUMAN	Serum albumin precursor
P02768	60	81.9	750.235	2	-0.084	ADDKETCFAEEGK	28.7	0.014	69367.4	HUMAN	Serum albumin precursor
P02768	60	81.9	825.894	2	-0.057	AEFAEVSKLVTDLTK	41.3	4.1e-05	69367.4	HUMAN	Serum albumin precursor
P02768	60	81.9	510.259	2	-0.034	AFKAWAVAR	28.6	0.079	69367.4	HUMAN	Serum albumin precursor
P02768	60	81.9	679.738	2	-0.08	AVmDDFAAFVEK	35.4	6e-06	69367.4	HUMAN	Serum albumin precursor
P02768	60	81.9	671.748	2	-0.073	AVMDDFAAFVEK	34.9	6.6e-06	69367.4	HUMAN	Serum albumin precursor
P02768	60	81.9	776.703	2	-0.099	CCAAADPHECYAK	37.3	4e-05	69367.4	HUMAN	Serum albumin precursor
P02768	60	81.9	569.712	2	-0.04	CCTESLVNR	29.3	0.0032	69367.4	HUMAN	Serum albumin precursor
P02768	60	81.9	575.223	2	-0.069	DAHKSEVAHR	26.7	0.00029	69367.4	HUMAN	Serum albumin precursor
P02768	60	81.9	470.65	2	-0.078	DDNPNLPR	25.8	0.063	69367.4	HUMAN	Serum albumin precursor
P02768	60	81.9	476.186	2	-0.038	DLGEENFK	25.9	0.033	69367.4	HUMAN	Serum albumin precursor
P02768	60	81.9	598.238	2	-1	DVCKNYAEAK	24.1	0.0072	69367.4	HUMAN	Serum albumin precursor
P02768	60	81.9	653.264	2	-0.048	ECCEKPLLEK	26.1	0.063	69367.4	HUMAN	Serum albumin precursor
P02768	60	81.9	1130.46	2	-0.054	EFNAETFTFHADICTLSEK	42.4	1e-06	69367.4	HUMAN	Serum albumin precursor
P02768	60	81.9	1273.06	2	-0.029	EFNAETFTFHADICTLSEKER	36.6	3.4e-05	69367.4	HUMAN	Serum albumin precursor
P02768	60	81.9	920.918	2	-0.043	EQLKAVMDDFAAFVEK	33.1	0.00036	69367.4	HUMAN	Serum albumin precursor
P02768	60	81.9	717.711	2	-0.06	ETYGEMADCCAK	31.4	0.00012	69367.4	HUMAN	Serum albumin precursor
P02768	60	81.9	725.66	2	-0.11	ETYGEmADCCAK	25.3	0.0006	69367.4	HUMAN	Serum albumin precursor
P02768	60	81.9	613.746	2	-0.06	FKDLGEENFK	30.3	0.0057	69367.4	HUMAN	Serum albumin precursor
P02768	60	81.9	626.786	2	-0.046	FPKAEFAEVSK	29.2	0.012	69367.4	HUMAN	Serum albumin precursor
P02768	60	81.9	480.76	2	-0.025	FQNALLVR	26.4	0.048	69367.4	HUMAN	Serum albumin precursor
P02768	60	81.9	656.313	2	-0.061	HPDYSVVLLLR	23.9	0.00037	69367.4	HUMAN	Serum albumin precursor
P02768	60	81.9	581.529	3	-0.11	HPYFYAPELLFFAK	40.6	0.00014	69367.4	HUMAN	Serum albumin precursor
P02768	60	81.9	633.631	3	-0.039	HPYFYAPELLFFAKR	31.3	0.015	69367.4	HUMAN	Serum albumin precursor
P02768	60	81.9	571.22	2	-0.13	KLVAASQAALGL	28	4.7e-05	69367.4	HUMAN	Serum albumin precursor
P02768	60	81.9	564.829	2	-0.024	KQTALVELVK	30.8	0.016	69367.4	HUMAN	Serum albumin precursor
P02768	60	81.9	820.398	2	-0.075	KVPQVSTPTLVEVSR	31.4	3.2e-06	69367.4	HUMAN	Serum albumin precursor
P02768	60	81.9	536.21	2	-1.6	LDELRDEGK	17.1	0.0013	69367.4	HUMAN	Serum albumin precursor
P02768	60	81.9	472.673	2	-1.6	LKCASLQK	17	0.0085	69367.4	HUMAN	Serum albumin precursor
P02768	60	81.9	508.231	2	0.93	LVAASQAALGL	32.9	8.2e-08	69367.4	HUMAN	Serum albumin precursor
P02768	60	81.9	575.261	2	-0.05	LVNEVTEFAK	33.1	0.00013	69367.4	HUMAN	Serum albumin precursor
P02768	60	81.9	884.038	3	-0.055	LVRPEVDVMCTAFHDNEETFLK	47.4	2.1e-06	69367.4	HUMAN	Serum albumin precursor
P02768	60	81.9	889.389	3	-0.036	LVRPEVDVmCTAFHDNEETFLK	36	0.00016	69367.4	HUMAN	Serum albumin precursor
P02768	60	81.9	998.939	2	-0.029	NECFLQHKDDNPNLPR	38.2	2.6e-07	69367.4	HUMAN	Serum albumin precursor
P02768	60	81.9	1158.5	2	-0.055	NYAEAKDVFLGmFLYEYAR	36.7	2.3e-07	69367.4	HUMAN	Serum albumin precursor
P02768	60	81.9	820.765	2	-0.1	qNCELFEQLGEYK	38.5	0.00016	69367.4	HUMAN	Serum albumin precursor
P02768	60	81.9	829.304	2	-0.076	QNCELFEQLGEYK	36	3.8e-05	69367.4	HUMAN	Serum albumin precursor
P02768	60	81.9	1291.63	2	-0.014	qNCELFEQLGEYKFQNALLVR	44	1.1e-06	69367.4	HUMAN	Serum albumin precursor
P02768	60	81.9	1300.12	2	-0.035	QNCELFEQLGEYKFQNALLVR	34.3	2.5e-05	69367.4	HUMAN	Serum albumin precursor
P02768	60	81.9	500.742	2	-0.063	QTALVELVK	27.2	0.039	69367.4	HUMAN	Serum albumin precursor
P02768	60	81.9	734.385	2	-0.041	RHPDYSVVLLLR	31.7	0.00011	69367.4	HUMAN	Serum albumin precursor
P02768	60	81.9	949.968	2	-0.034	RHPYFYAPELLFFAK	35	3.3e-06	69367.4	HUMAN	Serum albumin precursor
P02768	60	81.9	1345.65	2	-0.0071	RmPCAEDYLSVVLNQLCVLHEK	21.6	0.00058	69367.4	HUMAN	Serum albumin precursor
P02768	60	81.9	955.909	2	-0.061	RPCFSALEVDETYVPK	28.4	8e-05	69367.4	HUMAN	Serum albumin precursor
P02768	60	81.9	997.346	3	-0.11	SHCIAEVENDEmPADLPSLAADFVESK	50.6	3.3e-06	69367.4	HUMAN	Serum albumin precursor
P02768	60	81.9	1487.67	2	-0.00098	SHCIAEVENDEMPADLPSLAADFVESK	42.8	6.7e-07	69367.4	HUMAN	Serum albumin precursor
P02768	60	81.9	1159.48	3	-0.047	SHCIAEVENDEMPADLPSLAADFVESKDVCK	31.8	0.00011	69367.4	HUMAN	Serum albumin precursor
P02768	60	81.9	509.224	2	-0.048	SLHTLFGDK	26	0.0053	69367.4	HUMAN	Serum albumin precursor
P02768	60	81.9	966.414	2	-0.11	SLHTLFGDKLCTVATLR	40.3	7.4e-08	69367.4	HUMAN	Serum albumin precursor
P02768	60	81.9	749.692	2	-0.1	TCVADESAENCDK	39.1	4.3e-05	69367.4	HUMAN	Serum albumin precursor
P02768	60	81.9	1249.03	2	-0.02	TCVADESAENCDKSLHTLFGDK	25.1	0.0018	69367.4	HUMAN	Serum albumin precursor
P02768	60	81.9	501.732	2	-0.051	TPVSDRVTK	21.8	0.015	69367.4	HUMAN	Serum albumin precursor
P02768	60	81.9	493.724	2	0.98	TYETTLEK	24.5	0.00017	69367.4	HUMAN	Serum albumin precursor
P02768	60	81.9	1022.42	2	-0.64	VFDEFKPLVEEPQNLIK	26.4	2.7e-05	69367.4	HUMAN	Serum albumin precursor
P02768	60	81.9	862.368	3	-0.0095	VHTECCHGDLLECADDRADLAK	36.9	0.0028	69367.4	HUMAN	Serum albumin precursor
P02768	60	81.9	756.33	2	-0.095	VPQVSTPTLVEVSR	32.4	8.9e-06	69367.4	HUMAN	Serum albumin precursor
P02768	60	81.9	722.746	2	0.42	YICENQDSISSK	35.3	2.6e-06	69367.4	HUMAN	Serum albumin precursor
P02768	60	81.9	831.819	2	-0.047	YKAAFTECCQAADK	43.7	2.5e-06	69367.4	HUMAN	Serum albumin precursor
P02766	7	69.4	1226.04	2	-0.07	ALGISPFHEHAEVVFTANDSGPR	35.5	2.4e-06	15887.2	HUMAN	Transthyretin precursor
P02766	7	69.4	683.836	2	-0.047	GSPAINVAVHVFR	36.6	7.9e-05	15887.2	HUMAN	Transthyretin precursor
P02766	7	69.4	747.853	2	-0.077	GSPAINVAVHVFRK	34	1.4e-05	15887.2	HUMAN	Transthyretin precursor
P02766	7	69.4	761.798	2	-0.065	KAADDTWEPFASGK	42	6.7e-06	15887.2	HUMAN	Transthyretin precursor
P02766	7	69.4	1258.6	2	-0.072	RYTIAALLSPYSYSTTAVVTNPK	42	9.3e-07	15887.2	HUMAN	Transthyretin precursor
P02766	7	69.4	1047.63	3	0.12	TSESGELHGLTTEEEFVEGIYKVEIDTK	36.6	0.0018	15887.2	HUMAN	Transthyretin precursor
P02766	7	69.4	1245.03	2	-0.12	YTIAALLSPYSYSTTAVVTNPKE	46.7	1.2e-05	15887.2	HUMAN	Transthyretin precursor
Q9UL85	3	24.8	951.392	2	-0.094	EIVMTQSPATLSVSPGER	29.2	0.0016	11761.3	HUMAN	Myosin-reactive immunoglobulin kappa chain variable region
Q9UL85	3	24.8	959.395	2	-0.088	EIVmTQSPATLSVSPGER	31.2	0.0012	11761.3	HUMAN	Myosin-reactive immunoglobulin kappa chain variable region
Q9UL85	3	24.8	497.211	2	-0.079	LLIYGASTR	28.5	0.053	11761.3	HUMAN	Myosin-reactive immunoglobulin kappa chain variable region
Q6GMY2	2	4.5	659.744	2	-0.046	AEDTAVYYCAR	28.2	0.0058	66185.2	HUMAN	IGHM protein
Q6GMY2	2	4.5	809.314	2	-0.094	QVGSGVTTDQVQAEAK	34.8	7.8e-05	66185.2	HUMAN	IGHM protein
P01620	3	39.4	942.897	2	0.39	EIVLTQSPGTLSLSPGER	35	0.0001	11775.2	HUMAN	Ig kappa chain V-III region SIE
P01620	3	39.4	816.83	2	-0.067	FSGSGSGTDFTLTISR	42.4	4.3e-06	11775.2	HUMAN	Ig kappa chain V-III region SIE
P01620	3	39.4	490.196	2	-0.087	LLIYGASSR	26.5	0.013	11775.2	HUMAN	Ig kappa chain V-III region SIE
P01876	9	26.3	770.793	2	-0.075	DASGVTFTWTPSSGK	27.1	0.0013	37655	HUMAN	Ig alpha-1 chain C region
P01876	9	26.3	1104.18	2	-0.85	GDTFSCMVGHEALPLAFTQK	21.7	0.00066	37655	HUMAN	Ig alpha-1 chain C region
P01876	9	26.3	779.679	3	-0.038	KGDTFSCMVGHEALPLAFTQK	43.9	9.6e-06	37655	HUMAN	Ig alpha-1 chain C region
P01876	9	26.3	784.356	3	-0.69	KGDTFSCmVGHEALPLAFTQK	32.5	0.019	37655	HUMAN	Ig alpha-1 chain C region
P01876	9	26.3	918.407	2	-0.072	QEPSQGTTTFAVTSILR	33.9	5.1e-06	37655	HUMAN	Ig alpha-1 chain C region
P01876	9	26.3	470.699	2	-0.047	SAVQGPPER	22.4	0.015	37655	HUMAN	Ig alpha-1 chain C region
P01876	9	26.3	688.245	2	-0.068	TFTCTAAYPESK	25	0.0006	37655	HUMAN	Ig alpha-1 chain C region
P01876	9	26.3	466.257	2	-0.02	TPLTATLSK	22.6	0.01	37655	HUMAN	Ig alpha-1 chain C region
P01876	9	26.3	607.282	2	-0.038	WLQGSQELPR	31.8	0.021	37655	HUMAN	Ig alpha-1 chain C region
Q6IN78	14	40.1	659.744	2	-0.046	AEDTAVYYCAR	28.2	0.0058	50854.2	HUMAN	IGHG1 protein
Q6IN78	14	40.1	416.711	2	-1.5	DTLMISR	19.1	0.0085	50854.2	HUMAN	IGHG1 protein
Q6IN78	14	40.1	643.774	2	-0.067	EPQVYTLPPSR	19.2	0.041	50854.2	HUMAN	IGHG1 protein
Q6IN78	14	40.1	936.951	2	-0.038	EPQVYTLPPSRDELTK	33.3	0.00088	50854.2	HUMAN	IGHG1 protein
Q6IN78	14	40.1	839.326	2	-0.079	FNWYVDGVEVHNAK	38.6	1.6e-05	50854.2	HUMAN	IGHG1 protein
Q6IN78	14	40.1	1272.48	2	-0.088	GFYPSDIAVEWESNGQPENNYK	30.9	0.00019	50854.2	HUMAN	IGHG1 protein
Q6IN78	14	40.1	595.213	2	1.4	GPSVFPLAPSSK	26.4	5.9e-05	50854.2	HUMAN	IGHG1 protein
Q6IN78	14	40.1	581.266	2	-0.053	NQVSLTCLVK	32.2	0.0012	50854.2	HUMAN	IGHG1 protein
Q6IN78	14	40.1	661.256	2	-0.087	STSGGTAALGCLVK	33.6	0.00091	50854.2	HUMAN	IGHG1 protein
Q6IN78	14	40.1	948.769	3	-0.055	THTCPPCPAPELLGGPSVFLFPPKPK	41	0.00046	50854.2	HUMAN	IGHG1 protein
Q6IN78	14	40.1	1069.97	2	-0.047	TPEVTCVVVDVSHEDPEVK	43.2	7.3e-07	50854.2	HUMAN	IGHG1 protein
Q6IN78	14	40.1	937.361	2	-0.1	TTPPVLDSDGSFFLYSK	32.9	2.6e-06	50854.2	HUMAN	IGHG1 protein
Q6IN78	14	40.1	904.438	2	-0.069	VVSVLTVLHQDWLNGK	38	7.9e-07	50854.2	HUMAN	IGHG1 protein
Q6IN78	14	40.1	743.365	3	-0.043	VVSVLTVLHQDWLNGKEYK	33.1	0.00069	50854.2	HUMAN	IGHG1 protein
Q6PIH6	12	49.6	993.409	2	-0.073	ASGVPDRFSGSGSGTDFTLK	22.8	0.016	26234.7	HUMAN	IGKV1-5 protein		also Q6GMV9
Q6PIH6	12	49.6	751.793	2	-0.09	DSTYSLSSTLTLSK	34.2	5.8e-05	26234.7	HUMAN	IGKV1-5 protein
Q6PIH6	12	49.6	651.8	2	-0.51	FSGSGSGTDFTLK	21.6	0.0089	26234.7	HUMAN	IGKV1-5 protein
Q6PIH6	12	49.6	1070.99	2	-0.051	HKVYACEVTHQGLSSPVTK	40.3	2e-06	26234.7	HUMAN	IGKV1-5 protein
Q6PIH6	12	49.6	1051.52	2	-0.047	RTVAAPSVFIFPPSDEQLK	39.1	1.7e-05	26234.7	HUMAN	IGKV1-5 protein
Q6PIH6	12	49.6	435.134	2	-0.049	SFNRGEC	20.8	0.0034	26234.7	HUMAN	IGKV1-5 protein
Q6PIH6	12	49.6	899.339	2	-0.11	SGTASVVCLLNNFYPR	35.2	1.2e-05	26234.7	HUMAN	IGKV1-5 protein
Q6PIH6	12	49.6	973.424	2	-0.093	TVAAPSVFIFPPSDEQLK	36	5.6e-05	26234.7	HUMAN	IGKV1-5 protein
Q6PIH6	12	49.6	1068.42	2	-0.065	VDNALQSGNSQESVTEQDSK	46.6	1.1e-06	26234.7	HUMAN	IGKV1-5 protein
Q6PIH6	12	49.6	1207.19	3	-0.05	VDNALQSGNSQESVTEQDSKDSTYSLSSTLTLSK	41.2	1e-05	26234.7	HUMAN	IGKV1-5 protein
Q6PIH6	12	49.6	893.227	3	0.13	VQWKVDNALQSGNSQESVTEQDSK	38.8	0.001	26234.7	HUMAN	IGKV1-5 protein
Q6PIH6	12	49.6	938.412	2	-0.055	VYACEVTHQGLSSPVTK	36.6	6.2e-05	26234.7	HUMAN	IGKV1-5 protein
P68871	17	95.2	689.767	2	-0.087	EFTPPVQAAYQK	26.7	0.00092	15998.5	HUMAN	Hemoglobin subunit beta
P68871	17	95.2	1029.9	2	-0.077	FFESFGDLSTPDAVMGNPK	42.1	1.6e-06	15998.5	HUMAN	Hemoglobin subunit beta
P68871	17	95.2	1037.86	2	-0.11	FFESFGDLSTPDAVmGNPK	36.4	7.3e-06	15998.5	HUMAN	Hemoglobin subunit beta
P68871	17	95.2	739.784	2	-0.066	GTFATLSELHCDK	33.9	0.00018	15998.5	HUMAN	Hemoglobin subunit beta
P68871	17	95.2	1293.58	2	-0.045	GTFATLSELHCDKLHVDPENFR	34.8	3.3e-06	15998.5	HUMAN	Hemoglobin subunit beta
P68871	17	95.2	899.455	2	-0.041	KVLGAFSDGLAHLDNLK	40.8	2.1e-06	15998.5	HUMAN	Hemoglobin subunit beta
P68871	17	95.2	563.755	2	-0.03	LHVDPENFR	15.7	0.035	15998.5	HUMAN	Hemoglobin subunit beta
P68871	17	95.2	888.883	2	-0.12	LLGNVLVCVLAHHFGK	23.6	0.0025	15998.5	HUMAN	Hemoglobin subunit beta
P68871	17	95.2	637.77	2	-0.097	LLVVYPWTQR	24.8	0.0045	15998.5	HUMAN	Hemoglobin subunit beta
P68871	17	95.2	466.684	2	-0.079	SAVTALWGK	28.1	0.037	15998.5	HUMAN	Hemoglobin subunit beta
P68871	17	95.2	1114.52	2	-0.07	SAVTALWGKVNVDEVGGEALGR	45.2	1.3e-06	15998.5	HUMAN	Hemoglobin subunit beta
P68871	17	95.2	476.186	2	-0.57	VHLTPEEK	18.5	0.0056	15998.5	HUMAN	Hemoglobin subunit beta
P68871	17	95.2	835.364	2	-0.085	VLGAFSDGLAHLDNLK	37.9	0.00039	15998.5	HUMAN	Hemoglobin subunit beta
P68871	17	95.2	1043.78	3	-0.077	VLGAFSDGLAHLDNLKGTFATLSELHCDK	35.4	0.0028	15998.5	HUMAN	Hemoglobin subunit beta
P68871	17	95.2	657.772	2	-0.064	VNVDEVGGEALGR	39	0.00055	15998.5	HUMAN	Hemoglobin subunit beta
P68871	17	95.2	575.23	2	-0.11	VVAGVANALAHK	29.3	0.0009	15998.5	HUMAN	Hemoglobin subunit beta
P68871	17	95.2	725.291	2	-0.11	VVAGVANALAHKYH	31.2	1.5e-05	15998.5	HUMAN	Hemoglobin subunit beta
P69905	15	66.9	607.315	2	-0.028	Acetyl-VLSPADKTNVK	25.9	0.0057	15257.7	HUMAN	Hemoglobin subunit alpha
P69905	15	66.9	626.803	2	-0.058	FLASVSTVLTSK	34.3	6.5e-05	15257.7	HUMAN	Hemoglobin subunit alpha
P69905	15	66.9	1042.12	3	-0.083	KVADALTNAVAHVDDMPNALSALSDLHAHK	46.4	1e-06	15257.7	HUMAN	Hemoglobin subunit alpha
P69905	15	66.9	1047.93	3	0.4	KVADALTNAVAHVDDmPNALSALSDLHAHK	38.6	5.2e-05	15257.7	HUMAN	Hemoglobin subunit alpha
P69905	15	66.9	536.238	2	-0.043	MFLSFPTTK	25.1	0.02	15257.7	HUMAN	Hemoglobin subunit alpha
P69905	15	66.9	544.217	2	-0.061	mFLSFPTTK	22.7	0.00032	15257.7	HUMAN	Hemoglobin subunit alpha
P69905	15	66.9	962.736	3	-0.078	MFLSFPTTKTYFPHFDLSHGSAQVK	38.5	0.00035	15257.7	HUMAN	Hemoglobin subunit alpha
P69905	15	66.9	917.383	2	-0.066	TYFPHFDLSHGSAQVK	33	1.9e-05	15257.7	HUMAN	Hemoglobin subunit alpha
P69905	15	66.9	1498.71	2	-0.036	VADALTNAVAHVDDMPNALSALSDLHAHK	27.8	0.00021	15257.7	HUMAN	Hemoglobin subunit alpha
P69905	15	66.9	1004.76	3	-0.07	VADALTNAVAHVDDmPNALSALSDLHAHK	39.2	5e-05	15257.7	HUMAN	Hemoglobin subunit alpha
P69905	15	66.9	1089.15	3	-0.078	VADALTNAVAHVDDMPNALSALSDLHAHKLR	44.4	2.4e-06	15257.7	HUMAN	Hemoglobin subunit alpha
P69905	15	66.9	1094.5	3	-0.063	VADALTNAVAHVDDmPNALSALSDLHAHKLR	47.8	2.6e-07	15257.7	HUMAN	Hemoglobin subunit alpha
P69905	15	66.9	765.311	2	-0.06	VGAHAGEYGAEALER	38.5	8.6e-06	15257.7	HUMAN	Hemoglobin subunit alpha
P69905	15	66.9	861.345	3	-0.083	VGAHAGEYGAEALERMFLSFPTTK	34.2	0.0038	15257.7	HUMAN	Hemoglobin subunit alpha
P69905	15	66.9	866.689	3	-0.071	VGAHAGEYGAEALERmFLSFPTTK	31	0.0036	15257.7	HUMAN	Hemoglobin subunit alpha
P02787	50	57	941.384	2	-0.058	ADRDQYELLCLDNTR	34.6	0.00011	77050.6	HUMAN	Serotransferrin precursor
P02787	50	57	482.714	2	-0.056	APNHAVVTR	21.4	0.01	77050.6	HUMAN	Serotransferrin precursor
P02787	50	57	499.167	2	-0.076	ASYLDCIR	27.4	0.058	77050.6	HUMAN	Serotransferrin precursor
P02787	50	57	690.295	2	-0.058	CLKDGAGDVAFVK	30.4	0.0088	77050.6	HUMAN	Serotransferrin precursor
P02787	50	57	682.804	2	-0.062	CLVEKGDVAFVK	34.2	0.0013	77050.6	HUMAN	Serotransferrin precursor
P02787	50	57	766.294	2	-0.054	CSTSSLLEACTFR	37.8	2.9e-05	77050.6	HUMAN	Serotransferrin precursor
P02787	50	57	489.69	2	-0.058	DGAGDVAFVK	37	0.0022	77050.6	HUMAN	Serotransferrin precursor
P02787	50	57	745.852	2	-0.052	DLLFKDSAHGFLK	31.3	0.0022	77050.6	HUMAN	Serotransferrin precursor
P02787	50	57	783.368	2	-0.036	DLLFRDDTVCLAK	21.9	0.0074	77050.6	HUMAN	Serotransferrin precursor
P02787	50	57	770.284	2	-0.075	DQYELLCLDNTR	44.2	0.00013	77050.6	HUMAN	Serotransferrin precursor
P02787	50	57	437.712	2	-0.012	DSAHGFLK	22.8	0.037	77050.6	HUMAN	Serotransferrin precursor
P02787	50	57	598.204	2	-0.076	DSGFQMNQLR	34.4	0.012	77050.6	HUMAN	Serotransferrin precursor
P02787	50	57	606.227	2	-0.05	DSGFQmNQLR	26.8	0.1	77050.6	HUMAN	Serotransferrin precursor
P02787	50	57	677.283	2	-0.54	DYELLCLDGTR	26.8	0.00067	77050.6	HUMAN	Serotransferrin precursor
P02787	50	57	815.321	2	-0.09	EDPQTFYYAVAVVK	37	0.0002	77050.6	HUMAN	Serotransferrin precursor
P02787	50	57	879.399	2	-0.06	EDPQTFYYAVAVVKK	34.4	0.0015	77050.6	HUMAN	Serotransferrin precursor
P02787	50	57	638.762	2	-0.058	EFQLFSSPHGK	34.3	0.0035	77050.6	HUMAN	Serotransferrin precursor
P02787	50	57	909.335	2	-0.071	EGTCPEAPTDECKPVK	27.2	0.0048	77050.6	HUMAN	Serotransferrin precursor
P02787	50	57	642.23	2	-0.059	EGYYGYTGAFR	25.5	0.0031	77050.6	HUMAN	Serotransferrin precursor
P02787	50	57	789.287	2	-0.046	FDEFFSEGCAPGSK	39.2	5.8e-06	77050.6	HUMAN	Serotransferrin precursor
P02787	50	57	583.718	2	-0.081	HQTVPQNTGGK	21	0.021	77050.6	HUMAN	Serotransferrin precursor
P02787	50	57	987.906	2	-0.087	HQTVPQNTGGKNPDPWAK	22.7	0.021	77050.6	HUMAN	Serotransferrin precursor
P02787	50	57	637.292	2	-0.039	HSTIFENLANK	37.5	2.5e-05	77050.6	HUMAN	Serotransferrin precursor
P02787	50	57	808.379	2	-0.034	HSTIFENLANKADR	37.9	1.7e-05	77050.6	HUMAN	Serotransferrin precursor
P02787	50	57	863.28	2	-0.11	IECVSAETTEDCIAK	37	0.0001	77050.6	HUMAN	Serotransferrin precursor
P02787	50	57	1079.93	2	-0.082	IMNGEADAMSLDGGFVYIAGK	44.6	1.2e-05	77050.6	HUMAN	Serotransferrin precursor
P02787	50	57	1087.95	2	-0.056	IMNGEADAmSLDGGFVYIAGK	43	2.8e-06	77050.6	HUMAN	Serotransferrin precursor
P02787	50	57	1095.95	2	-0.06	ImNGEADAmSLDGGFVYIAGK	44.3	7.2e-07	77050.6	HUMAN	Serotransferrin precursor
P02787	50	57	563.259	2	-0.03	KASYLDCIR	25.3	0.035	77050.6	HUMAN	Serotransferrin precursor
P02787	50	57	830.341	2	-0.054	KCSTSSLLEACTFR	39.4	1.8e-06	77050.6	HUMAN	Serotransferrin precursor
P02787	50	57	662.313	2	-0.015	KDSGFQMNQLR	31.4	0.0069	77050.6	HUMAN	Serotransferrin precursor
P02787	50	57	793.85	2	-0.041	KPVEEYANCHLAR	36.2	8e-06	77050.6	HUMAN	Serotransferrin precursor
P02787	50	57	853.842	2	-0.045	LCMGSGLNLCEPNNK	37.4	9.9e-05	77050.6	HUMAN	Serotransferrin precursor
P02787	50	57	991.467	3	0.36	LCMGSGLNLCEPNNKEGYYGYTGAFR	26.5	0.052	77050.6	HUMAN	Serotransferrin precursor
P02787	50	57	996.355	3	-0.087	LCmGSGLNLCEPNNKEGYYGYTGAFR	34	0.0038	77050.6	HUMAN	Serotransferrin precursor
P02787	50	57	761.283	2	-0.089	LKCDEWSVNSVGK	39.3	8.1e-05	77050.6	HUMAN	Serotransferrin precursor
P02787	50	57	739.785	2	-0.086	MYLGYEYVTAIR	41	6.4e-05	77050.6	HUMAN	Serotransferrin precursor
P02787	50	57	747.818	2	-0.05	mYLGYEYVTAIR	39.7	0.00022	77050.6	HUMAN	Serotransferrin precursor
P02787	50	57	976.94	2	-0.033	NLNEKDYELLCLDGTR	43.1	1.9e-06	77050.6	HUMAN	Serotransferrin precursor
P02787	50	57	625.206	2	-0.1	SASDLTWDNLK	24.4	0.017	77050.6	HUMAN	Serotransferrin precursor
P02787	50	57	1036.39	2	-0.077	SDNCEDTPEAGYFAVAVVK	42.6	8.3e-05	77050.6	HUMAN	Serotransferrin precursor
P02787	50	57	733.947	3	-0.065	SDNCEDTPEAGYFAVAVVKK	28.7	0.051	77050.6	HUMAN	Serotransferrin precursor
P02787	50	57	746.305	2	-0.078	SKEFQLFSSPHGK	32.4	1.5e-05	77050.6	HUMAN	Serotransferrin precursor
P02787	50	57	708.265	2	-0.098	SVIPSDGPSVACVK	31.4	3.7e-05	77050.6	HUMAN	Serotransferrin precursor
P02787	50	57	772.335	2	-0.076	SVIPSDGPSVACVKK	27.5	0.0024	77050.6	HUMAN	Serotransferrin precursor
P02787	50	57	789.329	2	-0.082	TAGWNIPMGLLYNK	32.4	0.00054	77050.6	HUMAN	Serotransferrin precursor
P02787	50	57	797.343	2	-0.065	TAGWNIPmGLLYNK	32.5	0.0014	77050.6	HUMAN	Serotransferrin precursor
P02787	50	57	598.241	2	-0.034	WCALSHHER	26.1	0.034	77050.6	HUMAN	Serotransferrin precursor
P02787	50	57	659.236	2	-0.063	WCAVSEHEATK	28.9	0.0094	77050.6	HUMAN	Serotransferrin precursor
P02787	50	57	500.695	2	-0.058	YLGEEYVK	25.3	0.0094	77050.6	HUMAN	Serotransferrin precursor
P06727	1	3.5	817.829	2	-0.094	SELTQQLNALFQDK	42.3	4.6e-05	45399.4	HUMAN	Apolipoprotein A-IV precursor
P05090	3	18.5	713.718	2	1.3	NPNLPPETVDSLK	24.4	0.00034	21275.8	HUMAN	Apolipoprotein D precursor
P05090	3	18.5	438.232	2	2	VLNQELR	21.2	0.0026	21275.8	HUMAN	Apolipoprotein D precursor
P05090	3	18.5	942.404	2	0.43	WYEIEKIPTTFENGR	26.1	0.0012	21275.8	HUMAN	Apolipoprotein D precursor
P02647	10	37.5	618.247	2	-0.1	DLATVYVDVLK	33.2	0.00046	30778.1	HUMAN	Apolipoprotein A-I precursor
P02647	10	37.5	826.318	2	0.38	DLATVYVDVLKDSGR	23	0.0051	30778.1	HUMAN	Apolipoprotein A-I precursor
P02647	10	37.5	908.374	2	-0.055	DSGRDYVSQFEGSALGK	22.7	0.06	30778.1	HUMAN	Apolipoprotein A-I precursor
P02647	10	37.5	579.252	2	-0.065	LEALKENGGAR	19.9	0.064	30778.1	HUMAN	Apolipoprotein A-I precursor
P02647	10	37.5	806.828	2	-0.068	LLDNWDSVTSTFSK	36.7	0.00019	30778.1	HUMAN	Apolipoprotein A-I precursor
P02647	10	37.5	615.8	2	-0.058	QGLLPVLESFK	24.3	0.015	30778.1	HUMAN	Apolipoprotein A-I precursor
P02647	10	37.5	566.322	2	-2	qKLHELQEK	25.4	0.00013	30778.1	HUMAN	Apolipoprotein A-I precursor
P02647	10	37.5	793.33	2	-0.078	THLAPYSDELRQR	25.3	0.022	30778.1	HUMAN	Apolipoprotein A-I precursor
P02647	10	37.5	731.874	2	-0.055	VKDLATVYVDVLK	41.8	0.00042	30778.1	HUMAN	Apolipoprotein A-I precursor
P02647	10	37.5	693.769	2	-0.092	VSFLSALEEYTK	38.1	9.5e-05	30778.1	HUMAN	Apolipoprotein A-I precursor
P00450	20	23.2	1231.8	3	-0.083	ADDKVYPGEQYTYMLLATEEQSPGEGDGNCVTR	39	0.00012	122206	HUMAN	Ceruloplasmin precursor
P00450	20	23.2	680.279	2	-0.088	AETGDKVYVHLK	27.6	0.0035	122206	HUMAN	Ceruloplasmin precursor
P00450	20	23.2	760.271	2	-0.1	ALYLQYTDETFR	36.9	5.3e-05	122206	HUMAN	Ceruloplasmin precursor
P00450	20	23.2	735.28	2	-0.14	DIASGLIGPLIICK	25.3	0.0083	122206	HUMAN	Ceruloplasmin precursor
P00450	20	23.2	735.821	2	-0.045	EVGPTNADPVCLAK	19.9	0.043	122206	HUMAN	Ceruloplasmin precursor
P00450	20	23.2	666.234	2	-0.081	EYTDASFTNRK	22.8	0.018	122206	HUMAN	Ceruloplasmin precursor
P00450	20	23.2	1146.91	2	-0.11	FNKNNEGTYYSPNYNPQSR	34.5	0.00033	122206	HUMAN	Ceruloplasmin precursor
P00450	20	23.2	686.293	2	-0.092	GAYPLSIEPIGVR	36.1	0.00036	122206	HUMAN	Ceruloplasmin precursor
P00450	20	23.2	590.741	2	-0.068	IYHSHIDAPK	26.6	0.0036	122206	HUMAN	Ceruloplasmin precursor
P00450	20	23.2	824.365	2	-0.058	KALYLQYTDETFR	38.3	8.5e-05	122206	HUMAN	Ceruloplasmin precursor
P00450	20	23.2	1085.98	2	-0.063	LISVDTEHSNIYLQNGPDR	43	3e-05	122206	HUMAN	Ceruloplasmin precursor
P00450	20	23.2	1237.5	2	-0.04	MFTTAPDQVDKEDEDFQESNK	37.8	7.2e-06	122206	HUMAN	Ceruloplasmin precursor
P00450	20	23.2	830.695	3	0.0026	mFTTAPDQVDKEDEDFQESNK	30	0.02	122206	HUMAN	Ceruloplasmin precursor
P00450	20	23.2	782.913	3	-0.15	MYYSAVDPTKDIFTGLIGPMK	33.6	0.032	122206	HUMAN	Ceruloplasmin precursor
P00450	20	23.2	952.303	2	-0.11	NNEGTYYSPNYNPQSR	29.7	0.0051	122206	HUMAN	Ceruloplasmin precursor
P00450	20	23.2	716.273	2	-0.05	QSEDSTFYLGER	26.4	0.023	122206	HUMAN	Ceruloplasmin precursor
P00450	20	23.2	794.311	2	-0.063	RQSEDSTFYLGER	27.1	0.0026	122206	HUMAN	Ceruloplasmin precursor
P00450	20	23.2	488.662	2	-0.061	TYSDHPEK	22.7	0.078	122206	HUMAN	Ceruloplasmin precursor
P00450	20	23.2	798.253	2	-0.098	VDKDNEDFQESNR	23	0.028	122206	HUMAN	Ceruloplasmin precursor
P00450	20	23.2	783.787	2	-0.081	VNKDDEEFIESNK	37.1	0.00013	122206	HUMAN	Ceruloplasmin precursor
P00738	15	34.7	645.756	2	-0.11	DIAPTLTLYVGK	33.5	0.00024	45205.7	HUMAN	Haptoglobin precursor [Contains: Haptoglobin alpha chain; Haptoglobin beta chain]
P00738	15	34.7	709.845	2	-0.072	DIAPTLTLYVGKK	27.1	0.002	45205.7	HUMAN	Haptoglobin precursor [Contains: Haptoglobin alpha chain; Haptoglobin beta chain]
P00738	15	34.7	637.78	2	-0.042	HYEGSTVPEKK	30.3	0.017	45205.7	HUMAN	Haptoglobin precursor [Contains: Haptoglobin alpha chain; Haptoglobin beta chain]
P00738	15	34.7	854.867	2	-0.061	LRTEGDGVYTLNNEK	29.7	0.017	45205.7	HUMAN	Haptoglobin precursor [Contains: Haptoglobin alpha chain; Haptoglobin beta chain]
P00738	15	34.7	471.723	2	-0.031	qKVSVNER	25.4	0.065	45205.7	HUMAN	Haptoglobin precursor [Contains: Haptoglobin alpha chain; Haptoglobin beta chain]
P00738	15	34.7	673.275	2	-0.051	SCAVAEYGVYVK	43.7	1.4e-05	45205.7	HUMAN	Haptoglobin precursor [Contains: Haptoglobin alpha chain; Haptoglobin beta chain]
P00738	15	34.7	1086.5	2	-0.037	SPVGVQPILNEHTFCAGMSK	28.5	0.00016	45205.7	HUMAN	Haptoglobin precursor [Contains: Haptoglobin alpha chain; Haptoglobin beta chain]
P00738	15	34.7	729.986	3	-0.037	SPVGVQPILNEHTFCAGmSK	28.5	0.061	45205.7	HUMAN	Haptoglobin precursor [Contains: Haptoglobin alpha chain; Haptoglobin beta chain]
P00738	15	34.7	656.238	2	-0.068	TEGDGVYTLNDK	33.8	0.00065	45205.7	HUMAN	Haptoglobin precursor [Contains: Haptoglobin alpha chain; Haptoglobin beta chain]
P00738	15	34.7	720.272	2	-0.082	TEGDGVYTLNDKK	32.7	0.00063	45205.7	HUMAN	Haptoglobin precursor [Contains: Haptoglobin alpha chain; Haptoglobin beta chain]
P00738	15	34.7	490.672	2	-0.079	VGYVSGWGR	25.3	0.00037	45205.7	HUMAN	Haptoglobin precursor [Contains: Haptoglobin alpha chain; Haptoglobin beta chain]
P00738	15	34.7	917.91	2	-0.053	VMPICLPSKDYAEVGR	22.4	0.013	45205.7	HUMAN	Haptoglobin precursor [Contains: Haptoglobin alpha chain; Haptoglobin beta chain]
P00738	15	34.7	602.236	2	-0.086	VTSIQDWVQK	31.6	0.011	45205.7	HUMAN	Haptoglobin precursor [Contains: Haptoglobin alpha chain; Haptoglobin beta chain]
P00738	15	34.7	854.321	2	-0.092	YVMLPVADQDQCIR	30.3	0.00012	45205.7	HUMAN	Haptoglobin precursor [Contains: Haptoglobin alpha chain; Haptoglobin beta chain]
P00738	15	34.7	862.341	2	-0.07	YVmLPVADQDQCIR	29.4	6.7e-05	45205.7	HUMAN	Haptoglobin precursor [Contains: Haptoglobin alpha chain; Haptoglobin beta chain]
P02679	11	23.4	1103.94	2	-0.079	EGFGHLSPTGTTEFWLGNEK	36	0.00027	51512.1	HUMAN	Fibrinogen gamma chain precursor
P02679	11	23.4	841.894	2	-0.089	IHLISTQSAIPYALR	44.5	7.5e-07	51512.1	HUMAN	Fibrinogen gamma chain precursor
P02679	11	23.4	504.712	2	-0.06	LDGSVDFKK	25.9	0.1	51512.1	HUMAN	Fibrinogen gamma chain precursor
P02679	11	23.4	789.33	3	-0.066	MLEEIMKYEASILTHDSSIR	36.9	0.0013	51512.1	HUMAN	Fibrinogen gamma chain precursor
P02679	11	23.4	794.67	3	-0.058	mLEEIMKYEASILTHDSSIR	28.5	0.065	51512.1	HUMAN	Fibrinogen gamma chain precursor
P02679	11	23.4	647.353	2	-0.029	QSGLYFIKPLK	21.9	0.045	51512.1	HUMAN	Fibrinogen gamma chain precursor
P02679	11	23.4	638.817	2	-0.052	qSGLYFIKPLK	23.1	0.028	51512.1	HUMAN	Fibrinogen gamma chain precursor
P02679	11	23.4	567.646	2	-0.11	TSTADYAMFK	29.5	0.0006	51512.1	HUMAN	Fibrinogen gamma chain precursor
P02679	11	23.4	517.713	2	-0.054	VGPEADKYR	26.3	0.045	51512.1	HUMAN	Fibrinogen gamma chain precursor
P02679	11	23.4	746.295	2	-0.08	YEASILTHDSSIR	37	2.6e-05	51512.1	HUMAN	Fibrinogen gamma chain precursor
P02679	11	23.4	757.269	2	-0.099	YLQEIYNSNNQK	34.2	0.00034	51512.1	HUMAN	Fibrinogen gamma chain precursor
P02671	3	3.3	755.281	2	-0.076	EVDLKDYEDQQK	30.8	0.00062	94973.8	HUMAN	Fibrinogen alpha chain precursor [Contains: Fibrinopeptide A]
P02671	3	3.3	514.687	2	-0.069	NSLFEYQK	27.2	0.015	94973.8	HUMAN	Fibrinogen alpha chain precursor [Contains: Fibrinopeptide A]
P02671	3	3.3	553.757	2	-0.08	VQHIQLLQK	27.4	0.035	94973.8	HUMAN	Fibrinogen alpha chain precursor [Contains: Fibrinopeptide A]
P02675	6	19.6	790.006	3	-0.055	AHYGGFTVQNEANKYQISVNK	45.2	8.4e-06	55928.7	HUMAN	Fibrinogen beta chain precursor [Contains: Fibrinopeptide B]
P02675	6	19.6	1292.91	3	-0.046	DNENVVNEYSSELEKHQLYIDETVNSNIPTNLR	36.8	1.7e-05	55928.7	HUMAN	Fibrinogen beta chain precursor [Contains: Fibrinopeptide B]
P02675	6	19.6	1129	2	-0.046	GGETSEMYLIQPDSSVKPYR	31.3	0.0023	55928.7	HUMAN	Fibrinogen beta chain precursor [Contains: Fibrinopeptide B]
P02675	6	19.6	1063.98	2	-0.065	HQLYIDETVNSNIPTNLR	51	2.1e-07	55928.7	HUMAN	Fibrinogen beta chain precursor [Contains: Fibrinopeptide B]
P02675	6	19.6	490.68	2	-0.045	QDGSVDFGR	22.7	0.028	55928.7	HUMAN	Fibrinogen beta chain precursor [Contains: Fibrinopeptide B]
P02675	6	19.6	654.761	2	-0.052	QGFGNVATNTDGK	30.2	0.00029	55928.7	HUMAN	Fibrinogen beta chain precursor [Contains: Fibrinopeptide B]
Q6GTG1	8	19.4	677.815	2	-0.068	AKLPDATPTELAK	30	0.00072	52937.1	HUMAN	Group-specific component
Q6GTG1	8	19.4	776.676	3	-0.058	EFSHLGKEDFTSLSLVLYSR	40.3	0.00076	52937.1	HUMAN	Group-specific component
Q6GTG1	8	19.4	627.832	2	-0.029	HLSLLTTLSNR	38.8	1.6e-05	52937.1	HUMAN	Group-specific component
Q6GTG1	8	19.4	847.858	2	-0.1	KFPSGTFEQVSQLVK	34.1	0.00024	52937.1	HUMAN	Group-specific component
Q6GTG1	8	19.4	442.92	3	-0.0028	RTHLPEVFLSK	35	0.013	52937.1	HUMAN	Group-specific component
Q6GTG1	8	19.4	638.229	2	-0.058	VCSQYAAYGEK	28.6	0.043	52937.1	HUMAN	Group-specific component
Q6GTG1	8	19.4	695.297	2	0.45	VMDKYTFELSR	38.3	0.00059	52937.1	HUMAN	Group-specific component
Q6GTG1	8	19.4	702.328	2	-0.52	VmDKYTFELSR	23	0.015	52937.1	HUMAN	Group-specific component
P02753	2	10.4	583.181	2	-0.12	DPNGLPPEAQK	24.4	0.00067	23010.2	HUMAN	Plasma retinol-binding protein precursor
P02753	2	10.4	599.74	2	-0.076	YWGVASFLQK	27.5	0.0018	23010.2	HUMAN	Plasma retinol-binding protein precursor
P15090	1	15.9	788.612	3	-0.099	LVSSENFDDYMKEVGVGFATR	34.1	0.0006	14719	HUMAN	Fatty acid-binding protein, adipocyte
P02763	4	23.9	871.831	2	-0.075	EQLGEFYEALDCLR	24.2	0.0021	23511.8	HUMAN	Alpha-1-acid glycoprotein 1 precursor
P02763	4	23.9	620.761	2	-0.053	SDVVYTDWKK	28.6	0.00015	23511.8	HUMAN	Alpha-1-acid glycoprotein 1 precursor
P02763	4	23.9	580.749	2	-0.049	WFYIASAFR	30.2	0.00034	23511.8	HUMAN	Alpha-1-acid glycoprotein 1 precursor
P02763	4	23.9	876.928	2	-0.053	YVGGQEHFAHLLILR	39.6	0.00011	23511.8	HUMAN	Alpha-1-acid glycoprotein 1 precursor
P25311	5	28.5	891.842	2	-0.13	EIPAWVPFDPAAQITK	19.5	0.02	33872.5	HUMAN	Zinc-alpha-2-glycoprotein precursor
P25311	5	28.5	1202.04	2	-0.072	HVEDVPAFQALGSLNDLQFFR	47.5	4.1e-08	33872.5	HUMAN	Zinc-alpha-2-glycoprotein precursor
P25311	5	28.5	796.349	3	-0.066	NILDRQDPPSVVVTSHQAPGEK	38.6	0.00085	33872.5	HUMAN	Zinc-alpha-2-glycoprotein precursor
P25311	5	28.5	704.781	2	-0.09	YSLTYIYTGLSK	35.2	1.2e-05	33872.5	HUMAN	Zinc-alpha-2-glycoprotein precursor
P25311	5	28.5	859.347	2	-0.044	YYYDGKDYIEFNK	25.8	0.0011	33872.5	HUMAN	Zinc-alpha-2-glycoprotein precursor
P02790	3	7.1	571.226	2	-0.072	GGYTLVSGYPK	30.8	0.0013	51676.8	HUMAN	Hemopexin precursor
P02790	3	7.1	610.705	2	-0.1	NFPSPVDAAFR	25.3	0.043	51676.8	HUMAN	Hemopexin precursor
P02790	3	7.1	748.272	2	-0.071	YYCFQGNQFLR	32.1	0.00093	51676.8	HUMAN	Hemopexin precursor
P04217	6	26.5	823.35	2	-0.066	CEGPIPDVTFELLR	26.1	0.0088	54273	HUMAN	Alpha-1B-glycoprotein precursor
P04217	6	26.5	686.825	2	-0.027	HQFLLTGDTQGR	28.9	0.00055	54273	HUMAN	Alpha-1B-glycoprotein precursor
P04217	6	26.5	619.332	2	0.0049	LETPDFQLFK	23.3	0.052	54273	HUMAN	Alpha-1B-glycoprotein precursor
P04217	6	26.5	1331.21	3	0.25	LHDNQNGWSGDSAPVELILSDETLPAPEFSPEPESGR	29.9	0.053	54273	HUMAN	Alpha-1B-glycoprotein precursor
P04217	6	26.5	837.885	2	-0.06	NGVAQEPVHLDSPAIK	35.6	4.6e-05	54273	HUMAN	Alpha-1B-glycoprotein precursor
P04217	6	26.5	1433.98	3	-0.067	TDGEGALSEPSATVTIEELAAPPPPVLMHHGESSQVLHPGNK	25.4	0.065	54273	HUMAN	Alpha-1B-glycoprotein precursor
P19652	2	11.9	617.834	2	-0.023	EHVAHLLFLR	32	0.0006	23602.8	HUMAN	Alpha-1-acid glycoprotein 2 precursor
P19652	2	11.9	898.925	2	-0.057	YEGGREHVAHLLFLR	29.7	0.00014	23602.8	HUMAN	Alpha-1-acid glycoprotein 2 precursor
P04196	1	2.7	841.767	2	-0.13	DSPVLIDFFEDTER	39.5	0.00011	59578.8	HUMAN	Histidine-rich glycoprotein precursor
P02743	1	7.2	906.377	2	-0.073	IVLGQEQDSYGGKFDR	29	0.00032	25387.3	HUMAN	Serum amyloid P-component precursor
P02144	1	9.1	675.863	2	-0.046	HGATVLTALGGILK	36.5	9.1e-06	17184	HUMAN	Myoglobin
P01024	7	6.4	821.309	2	-0.079	AGDFLEANYMNLQR	37.6	0.0022	187150	HUMAN	Complement C3 precursor [Contains: Complement C3 beta chain; Complement C3 alpha chain; C3a anaphylatoxin; Complement C3b alpha' chain; Complement C3c alpha' chain fragment 1; Complement C3dg fragment; Complemen...
P01024	7	6.4	542.21	2	-0.073	GYTQQLAFR	25.5	0.074	187150	HUMAN	Complement C3 precursor [Contains: Complement C3 beta chain; Complement C3 alpha chain; C3a anaphylatoxin; Complement C3b alpha' chain; Complement C3c alpha' chain fragment 1; Complement C3dg fragment; Complemen...
P01024	7	6.4	855.346	3	-0.089	QKPDGVFQEDAPVIHQEMIGGLR	30.8	0.0039	187150	HUMAN	Complement C3 precursor [Contains: Complement C3 beta chain; Complement C3 alpha chain; C3a anaphylatoxin; Complement C3b alpha' chain; Complement C3c alpha' chain fragment 1; Complement C3dg fragment; Complemen...
P01024	7	6.4	596.21	2	-0.087	SDDKVTLEER	24.7	0.098	187150	HUMAN	Complement C3 precursor [Contains: Complement C3 beta chain; Complement C3 alpha chain; C3a anaphylatoxin; Complement C3b alpha' chain; Complement C3c alpha' chain fragment 1; Complement C3dg fragment; Complemen...
P01024	7	6.4	645.233	2	-0.075	SGSDEVQVGQQR	30.2	0.011	187150	HUMAN	Complement C3 precursor [Contains: Complement C3 beta chain; Complement C3 alpha chain; C3a anaphylatoxin; Complement C3b alpha' chain; Complement C3c alpha' chain fragment 1; Complement C3dg fragment; Complemen...
P01024	7	6.4	908.892	2	-0.058	SNLDEDIIAEENIVSR	45.5	0.00011	187150	HUMAN	Complement C3 precursor [Contains: Complement C3 beta chain; Complement C3 alpha chain; C3a anaphylatoxin; Complement C3b alpha' chain; Complement C3c alpha' chain fragment 1; Complement C3dg fragment; Complemen...
P01024	7	6.4	1099.55	2	-0.019	VPVAVQGEDTVQSLTQGDGVAK	40.4	1e-07	187150	HUMAN	Complement C3 precursor [Contains: Complement C3 beta chain; Complement C3 alpha chain; C3a anaphylatoxin; Complement C3b alpha' chain; Complement C3c alpha' chain fragment 1; Complement C3dg fragment; Complemen...
P02748	1	2	621.739	2	-0.14	LSPIYNLVPVK	22.8	0.041	63174	HUMAN	Complement component C9 precursor [Contains: Complement component C9a; Complement component C9b]
Q4LE82	2	2.3	1112.96	2	-0.1	ALEILQEEDLIDEDDIPVR	38.2	0.00014	193448	HUMAN	C4A variant protein			also in P0C0L4
Q4LE82	2	2.3	695.593	3	-0.14	ASAGLLGAHAAAITAYALTLTK	27.6	0.097	193448	HUMAN	C4A variant protein			unique
P60709	25	54.7	488.671	2	-0.057	AGFAGDDAPR	28.6	0.024	41737.1	HUMAN	Actin, cytoplasmic 1
P60709	25	54.7	473.197	2	-0.083	AVFPSIVGR	21.5	0.012	41737.1	HUMAN	Actin, cytoplasmic 1
P60709	25	54.7	599.813	2	-0.043	AVFPSIVGRPR	20.5	0.029	41737.1	HUMAN	Actin, cytoplasmic 1
P60709	25	54.7	499.697	2	-0.049	DLTDYLMK	26.3	0.02	41737.1	HUMAN	Actin, cytoplasmic 1
P60709	25	54.7	507.709	2	-0.035	DLTDYLmK	22.3	0.049	41737.1	HUMAN	Actin, cytoplasmic 1
P60709	25	54.7	1116.07	2	0.033	DLYANTVLSGGTTmYPGIADR	29.6	0.00052	41737.1	HUMAN	Actin, cytoplasmic 1
P60709	25	54.7	1107.93	2	-0.11	DLYANTVLSGGTTMYPGIADR	33.7	0.00017	41737.1	HUMAN	Actin, cytoplasmic 1
P60709	25	54.7	599.691	2	-0.073	DSYVGDEAQSK	25.8	0.0017	41737.1	HUMAN	Actin, cytoplasmic 1
P60709	25	54.7	677.74	2	-0.075	DSYVGDEAQSKR	27	0.00023	41737.1	HUMAN	Actin, cytoplasmic 1
P60709	25	54.7	589.231	2	-0.079	EITALAPSTmK	33.1	0.0029	41737.1	HUMAN	Actin, cytoplasmic 1
P60709	25	54.7	581.249	2	-0.064	EITALAPSTMK	31.4	0.0024	41737.1	HUMAN	Actin, cytoplasmic 1
P60709	25	54.7	1404.08	2	-0.077	EKLCYVALDFEQEMATAASSSSLEK	37.5	4.2e-07	41737.1	HUMAN	Actin, cytoplasmic 1
P60709	25	54.7	566.707	2	-0.06	GYSFTTTAER	32.5	0.0031	41737.1	HUMAN	Actin, cytoplasmic 1
P60709	25	54.7	594.246	2	-0.04	HQGVmVGMGQK	24.6	0.00039	41737.1	HUMAN	Actin, cytoplasmic 1
P60709	25	54.7	594.249	2	-0.037	HQGVMVGmGQK	27.4	0.0006	41737.1	HUMAN	Actin, cytoplasmic 1
P60709	25	54.7	586.254	2	-0.035	HQGVMVGMGQK	28.5	0.00073	41737.1	HUMAN	Actin, cytoplasmic 1
P60709	25	54.7	1275.54	2	-0.051	LCYVALDFEQEMATAASSSSLEK	46.1	1.5e-07	41737.1	HUMAN	Actin, cytoplasmic 1
P60709	25	54.7	1282.51	2	-1.1	LCYVALDFEQEmATAASSSSLEK	22.6	0.03	41737.1	HUMAN	Actin, cytoplasmic 1
P60709	25	54.7	812.383	2	-0.041	LDLAGRDLTDYLMK	22.8	0.028	41737.1	HUMAN	Actin, cytoplasmic 1
P60709	25	54.7	774.834	2	-0.076	MQKEITALAPSTMK	35	0.0011	41737.1	HUMAN	Actin, cytoplasmic 1
P60709	25	54.7	750.29	2	-0.051	qEYDESGPSIVHR	30.6	0.00042	41737.1	HUMAN	Actin, cytoplasmic 1
P60709	25	54.7	895.879	2	-0.071	SYELPDGQVITIGNER	37.5	7.4e-05	41737.1	HUMAN	Actin, cytoplasmic 1
P60709	25	54.7	1067.12	3	-0.083	TTGIVmDSGDGVTHTVPIYEGYALPHAILR	30.3	0.0018	41737.1	HUMAN	Actin, cytoplasmic 1
P60709	25	54.7	1061.47	3	-0.41	TTGIVMDSGDGVTHTVPIYEGYALPHAILR	30.8	0.0016	41737.1	HUMAN	Actin, cytoplasmic 1
P60709	25	54.7	977.491	2	-0.045	VAPEEHPVLLTEAPLNPK	35.5	3.2e-06	41737.1	HUMAN	Actin, cytoplasmic 1
P06396	8	16.2	660.301	2	-0.05	AGALNSNDAFVLK	32.9	0.0023	85698.2	HUMAN	Gelsolin precursor
P06396	8	16.2	1136.48	2	-0.07	AQPVQVAEGSEPDGFWEALGGK	38	1.7e-06	85698.2	HUMAN	Gelsolin precursor
P06396	8	16.2	833.307	2	-0.088	DSQEEEKTEALTSAK	32	0.00042	85698.2	HUMAN	Gelsolin precursor
P06396	8	16.2	537.707	2	-0.055	EGGQTAPASTR	19.3	0.021	85698.2	HUMAN	Gelsolin precursor
P06396	8	16.2	1016.49	2	-0.052	EPAHLMSLFGGKPMIIYK	23.9	0.0013	85698.2	HUMAN	Gelsolin precursor
P06396	8	16.2	1133.81	3	-0.077	IEGSNKVPVDPATYGQFYGGDSYIILYNYR	36.4	0.00097	85698.2	HUMAN	Gelsolin precursor
P06396	8	16.2	412.17	2	-0.028	MDAHPPR	18.2	0.012	85698.2	HUMAN	Gelsolin precursor
P06396	8	16.2	675.302	2	-0.024	YIETDPANRDR	18.4	0.061	85698.2	HUMAN	Gelsolin precursor
Q02413	3	4.7	1022.93	2	-0.12	ISGVGIDQPPYGIFVINQK	40.6	2.6e-05	113716	HUMAN	Desmoglein-1 precursor
Q02413	3	4.7	818.318	2	-0.1	YQGTILSIDDNLQR	26.3	0.0055	113716	HUMAN	Desmoglein-1 precursor
Q02413	3	4.7	867.836	2	-0.092	YVMGNNPADLLAVDSR	33.1	0.002	113716	HUMAN	Desmoglein-1 precursor
Q5D862	1	0.5	635.247	2	-0.11	SVVTVIDVFYK	37.3	5.8e-05	248074	HUMAN	Ifapsoriasin
P51884	5	19.8	589.766	2	-0.058	LKEDAVSAAFK	28.3	0.0084	38429.3	HUMAN	Lumican precursor
P51884	5	19.8	1268.51	2	-0.12	NIPTVNENLENYYLEVNQLEK	35.8	2.5e-05	38429.3	HUMAN	Lumican precursor
P51884	5	19.8	613.224	2	-0.07	NNQIDHIDEK	33.3	0.004	38429.3	HUMAN	Lumican precursor
P51884	5	19.8	649.287	2	-0.054	SLEDLQLTHNK	34.1	0.00036	38429.3	HUMAN	Lumican precursor
P51884	5	19.8	834.832	2	-0.1	SLEYLDLSFNQIAR	41.7	0.00064	38429.3	HUMAN	Lumican precursor
O75322	1	2.6	757.342	2	-0.054	GVVDSEDLPLNISR	30.2	0.009	63252.2	HUMAN	Hsp89-alpha-delta-N
Q86SE5	1	3.8	638.78	2	-0.087	PLSALYRLESK	24.6	0.091	32330.8	HUMAN	RNA-binding Raly-like protein
P32119	1	9.1	931.961	2	-0.077	KEGGLGPLNIPLLADVTR	38.3	9.1e-06	21892.1	HUMAN	Peroxiredoxin-2
P30043	1	4.9	584.188	2	-0.12	LQAVTDDHIR	25.4	0.03	22119.5	HUMAN	Flavin reductase
P62937	1	7.3	692.273	2	1.9	VSFELFADKVPK	33.1	1.5e-07	18012.7	HUMAN	Peptidyl-prolyl cis-trans isomerase A
P00915	10	48.3	1061.4	2	-0.064	Acetyl-ASPDWGYDDKNGPEQWSK	30.1	3e-05	28870.4	HUMAN	Carbonic anhydrase 1
P00915	10	48.3	593.764	2	-0.083	ADGLAVIGVLMK	37	0.00042	28870.4	HUMAN	Carbonic anhydrase 1
P00915	10	48.3	601.756	2	-0.088	ADGLAVIGVLmK	35.6	0.00026	28870.4	HUMAN	Carbonic anhydrase 1
P00915	10	48.3	790.811	2	-0.089	ESISVSSEQLAQFR	33.3	0.00022	28870.4	HUMAN	Carbonic anhydrase 1
P00915	10	48.3	964.933	2	-0.074	HDTSLKPISVSYNPATAK	32.8	9.3e-06	28870.4	HUMAN	Carbonic anhydrase 1
P00915	10	48.3	871.864	2	-0.093	LYPIANGNNQSPVDIK	36.1	0.0017	28870.4	HUMAN	Carbonic anhydrase 1
P00915	10	48.3	920.392	3	-0.076	SLLSNVEGDNAVPMQHNNRPTQPLK	31.9	0.033	28870.4	HUMAN	Carbonic anhydrase 1
P00915	10	48.3	925.721	3	-0.078	SLLSNVEGDNAVPmQHNNRPTQPLK	29.1	0.076	28870.4	HUMAN	Carbonic anhydrase 1
P00915	10	48.3	485.722	2	-0.078	VLDALQAIK	31.6	0.034	28870.4	HUMAN	Carbonic anhydrase 1
P00915	10	48.3	806.831	2	-0.066	YSAELHVAHWNSAK	35.2	2.6e-05	28870.4	HUMAN	Carbonic anhydrase 1
P07451	2	17.3	965.859	2	-0.091	HDPSLQPWSVSYDGGSAK	23.4	0.0013	29557.7	HUMAN	Carbonic anhydrase 3
P07451	2	17.3	1002.64	3	-1.9	SLLSSAENEPPVPLVSNWRPPQPINNR	32.9	0.00062	29557.7	HUMAN	Carbonic anhydrase 3
P06744	2	2.7	846.803	2	-0.067	FAAYFQQGDMESNGK	39	1.3e-06	63147.7	HUMAN	Glucose-6-phosphate isomerase
P06744	2	2.7	854.821	2	-0.046	FAAYFQQGDmESNGK	30	0.00084	63147.7	HUMAN	Glucose-6-phosphate isomerase
P04406	1	4.5	706.31	2	-0.088	GALQNIIPASTGAAK	22.2	0.024	36053.5	HUMAN	Glyceraldehyde-3-phosphate dehydrogenase
P06733	1	6.9	1004.46	3	-0.072	HIADLAGNSEVILPVPAFNVINGGSHAGNK	41.1	0.00036	47169.4	HUMAN	Alpha-enolase
P60174	2	9.2	477.682	2	-0.063	FFVGGNWK	16.9	0.059	26669.7	HUMAN	Triosephosphate isomerase
P60174	2	9.2	801.822	2	-0.13	VVLAYEPVWAIGTGK	36	2.6e-05	26669.7	HUMAN	Triosephosphate isomerase
P09668	1	3.9	729.752	2	-0.08	GIMGEDTYPYQGK	28	0.0078	37377.9	HUMAN	Cathepsin H precursor
P31944	1	4.5	602.71	2	-0.087	MAEAELVQEGK	31	0.076	27679.8	HUMAN	Caspase-14 precursor
P07339	3	4.6	620.238	2	-0.075	FDGILGMAYPR	34.7	3.2e-05	44552.6	HUMAN	Cathepsin D precursor
P07339	3	4.6	628.242	2	-0.068	FDGILGmAYPR	19.7	0.08	44552.6	HUMAN	Cathepsin D precursor
P07339	3	4.6	410.651	2	-0.068	VGFAEAAR	29.8	0.084	44552.6	HUMAN	Cathepsin D precursor
P00558	2	5.5	817.828	2	-0.071	LGDVYVNDAFGTAHR	38.8	7.5e-06	44615.1	HUMAN	Phosphoglycerate kinase 1
P00558	2	5.5	476.733	2	1.5	VDFNVPMK	16.4	0.022	44615.1	HUMAN	Phosphoglycerate kinase 1
