# Supplementary material for: Proteomic Analysis of Skin Invasion by Blood Fluke Larvae
Source: PLoS Negl Trop Dis. 2008 Jul 16;2(7):e262. doi: 10.1371/journal.pntd.0000262 (PMC2467291; doi:10.1371/journal.pntd.0000262)
Supplement: Table S8 — Mass spec data and unique sequences of proteins from Table 2, 30 minute control. (0.10 MB XLS) [file pntd.0000262.s009.xls]

## Sheet: table 5
S8 Human protein identified in the 30min control experiment, listed in the same order as Table 2.
In Table 2 all CID spectra were counted, here each unique sequence is listed only once.
"m" stands for methionine sulfoxide; "q" stands for pyroglutamic acid
Acc.#	unique peptides	% cov	m/z	z	mass error [Da]	sequence	score	exp.	MW	species	name
P01023	39	36.7	756.319	2	-0.069	AAQVTIQSSGTFSSK	43.4	3.1e-05	163279	HUMAN	Alpha-2-macroglobulin precursor
P01023	39	36.7	1030.93	2	-0.099	AFQPFFVELTmPYSVIR	43.7	2.8e-06	163279	HUMAN	Alpha-2-macroglobulin precursor
P01023	39	36.7	936.369	3	-0.12	AFQPFFVELTmPYSVIRGEAFTLK	34.4	0.0018	163279	HUMAN	Alpha-2-macroglobulin precursor
P01023	39	36.7	628.275	2	-0.05	AIGYLNTGYQR	27.7	0.0094	163279	HUMAN	Alpha-2-macroglobulin precursor
P01023	39	36.7	783.352	2	-0.068	ALLAYAFALAGNQDK	43.6	0.0005	163279	HUMAN	Alpha-2-macroglobulin precursor
P01023	39	36.7	1231.39	4	-0.22	APVGHFYEPQAPSAEVEmTSYVLLAYLTAQPAPTSEDLTSATNIVK	23.7	0.034	163279	HUMAN	Alpha-2-macroglobulin precursor
P01023	39	36.7	740.7	2	-0.12	DmYSFLEDmGLK	29.3	0.00079	163279	HUMAN	Alpha-2-macroglobulin precursor
P01023	39	36.7	890.433	2	-0.076	DTVIKPLLVEPEGLEK	37.9	0.0013	163279	HUMAN	Alpha-2-macroglobulin precursor
P01023	39	36.7	523.66	2	-0.14	FEVQVTVPK	23.5	0.051	163279	HUMAN	Alpha-2-macroglobulin precursor
P01023	39	36.7	1069.07	3	-0.19	GGVEDEVTLSAYITIALLEIPLTVTHPVVR	35.1	0.015	163279	HUMAN	Alpha-2-macroglobulin precursor
P01023	39	36.7	947.443	2	-0.088	GHFSISIPVKSDIAPVAR	33.4	8.9e-05	163279	HUMAN	Alpha-2-macroglobulin precursor
P01023	39	36.7	676.878	2	-0.047	GVPIPNKVIFIR	27.6	0.0012	163279	HUMAN	Alpha-2-macroglobulin precursor
P01023	39	36.7	709.769	2	-0.033	HYDGSYSTFGER	32.8	0.00012	163279	HUMAN	Alpha-2-macroglobulin precursor
P01023	39	36.7	1146.29	3	0.72	IAQWQSFQLEGGLKQFSFPLSSEPFQGSYK	26.1	0.036	163279	HUMAN	Alpha-2-macroglobulin precursor
P01023	39	36.7	1055.47	2	-0.077	LHTEAQIQEEGTVVELTGR	46.9	6.5e-06	163279	HUMAN	Alpha-2-macroglobulin precursor
P01023	39	36.7	922.927	2	-0.095	LLIYAVLPTGDVIGDSAK	43	0.00021	163279	HUMAN	Alpha-2-macroglobulin precursor
P01023	39	36.7	1032.09	2	1	LLLQQVSLPELPGEYSmK	30.1	1.6e-05	163279	HUMAN	Alpha-2-macroglobulin precursor
P01023	39	36.7	605.775	2	-0.05	LPPNVVEESAR	35.3	0.00018	163279	HUMAN	Alpha-2-macroglobulin precursor
P01023	39	36.7	632.755	2	-0.081	LSFYYLImAK	32.6	0.0089	163279	HUMAN	Alpha-2-macroglobulin precursor
P01023	39	36.7	773.3	2	-0.1	LVHVEEPHTETVR	23.1	0.00088	163279	HUMAN	Alpha-2-macroglobulin precursor
P01023	39	36.7	837.314	2	-0.14	LVHVEEPHTETVRK	22.9	0.0035	163279	HUMAN	Alpha-2-macroglobulin precursor
P01023	39	36.7	716.883	2	-0.033	mVSGFIPLKPTVK	32.8	8.9e-05	163279	HUMAN	Alpha-2-macroglobulin precursor
P01023	39	36.7	698.06	2	0.22	NEDSLVFVQTDK	36.8	8.8e-05	163279	HUMAN	Alpha-2-macroglobulin precursor
P01023	39	36.7	924.865	2	-0.079	QFSFPLSSEPFQGSYK	22.2	0.0075	163279	HUMAN	Alpha-2-macroglobulin precursor
P01023	39	36.7	574.771	2	-0.043	QGIPFFGQVR	27.9	0.0024	163279	HUMAN	Alpha-2-macroglobulin precursor
P01023	39	36.7	566.161	2	-0.14	qGIPFFGQVR	23.8	0.023	163279	HUMAN	Alpha-2-macroglobulin precursor
P01023	39	36.7	1185.46	2	-0.12	qQNAQGGFSSTQDTVVALHALSK	35.4	1.9e-05	163279	HUMAN	Alpha-2-macroglobulin precursor
P01023	39	36.7	796.314	3	-0.089	QQNAQGGFSSTQDTVVALHALSK	29	0.024	163279	HUMAN	Alpha-2-macroglobulin precursor
P01023	39	36.7	736.01	2	0.12	SKAIGYLNTGYQR	24.3	0.0019	163279	HUMAN	Alpha-2-macroglobulin precursor
P01023	39	36.7	825.641	3	-0.1	SLFTDLEAENDVLHCVAFAVPK	40.2	0.00029	163279	HUMAN	Alpha-2-macroglobulin precursor
P01023	39	36.7	552.237	2	-0.069	SSGSLLNNAIK	26.6	0.07	163279	HUMAN	Alpha-2-macroglobulin precursor
P01023	39	36.7	857.353	2	-0.069	SSSNEEVmFLTVQVK	30.5	0.0055	163279	HUMAN	Alpha-2-macroglobulin precursor
P01023	39	36.7	765.245	2	-0.11	TAQEGDHGSHVYTK	27.1	0.0027	163279	HUMAN	Alpha-2-macroglobulin precursor
P01023	39	36.7	836.858	2	-0.074	TEHPFTVEEFVLPK	30.8	0.00039	163279	HUMAN	Alpha-2-macroglobulin precursor
P01023	39	36.7	900.744	3	-0.071	TEHPFTVEEFVLPKFEVQVTVPK	25.8	0.0093	163279	HUMAN	Alpha-2-macroglobulin precursor
P01023	39	36.7	638.249	2	-0.038	VGFYESDVmGR	28	0.00019	163279	HUMAN	Alpha-2-macroglobulin precursor
P01023	39	36.7	942.435	2	-0.093	VSVQLEASPAFLAVPVEK	43.4	6e-05	163279	HUMAN	Alpha-2-macroglobulin precursor
P01023	39	36.7	636.762	2	-0.078	VTAAPQSVCALR	30.7	0.002	163279	HUMAN	Alpha-2-macroglobulin precursor
P01023	39	36.7	942.719	3	-0.099	VVSmDENFHPLNELIPLVYIQDPK	33.3	0.0098	163279	HUMAN	Alpha-2-macroglobulin precursor
P01009	21	55.3	1045.47	2	-0.084	ELDRDTVFALVNYIFFK	39.6	3e-05	46736.9	HUMAN	Alpha-1-antitrypsin precursor
P01009	21	55.3	936.42	2	-0.07	FNKPFVFLmIEQNTK	35.2	0.0013	46736.9	HUMAN	Alpha-1-antitrypsin precursor
P01009	21	55.3	1145.98	2	-0.091	GTEAAGAmFLEAIPmSIPPEVK	30.8	0.00069	46736.9	HUMAN	Alpha-1-antitrypsin precursor
P01009	21	55.3	821.259	2	-0.18	ITPNLAEFAFSLYR	32.6	0.00021	46736.9	HUMAN	Alpha-1-antitrypsin precursor
P01009	21	55.3	610.812	2	-0.045	KLSSWVLLmK	23.5	0.045	46736.9	HUMAN	Alpha-1-antitrypsin precursor
P01009	21	55.3	632.259	2	-0.043	LGmFNIQHCK	20.5	0.026	46736.9	HUMAN	Alpha-1-antitrypsin precursor
P01009	21	55.3	902.424	2	-0.059	LQHLENELTHDIITK	30.6	0.025	46736.9	HUMAN	Alpha-1-antitrypsin precursor
P01009	21	55.3	555.745	2	-0.06	LSITGTYDLK	34.4	0.0096	46736.9	HUMAN	Alpha-1-antitrypsin precursor
P01009	21	55.3	702.981	3	-0.09	LSITGTYDLKSVLGQLGITK	31.6	0.016	46736.9	HUMAN	Alpha-1-antitrypsin precursor
P01009	21	55.3	548.705	2	1.9	LSSWVLLmK	19.8	0.013	46736.9	HUMAN	Alpha-1-antitrypsin precursor
P01009	21	55.3	603.293	2	-0.049	LVDKFLEDVK	27.6	0.063	46736.9	HUMAN	Alpha-1-antitrypsin precursor
P01009	21	55.3	1029.39	2	-0.09	LYHSEAFTVNFGDTEEAK	40.6	9e-06	46736.9	HUMAN	Alpha-1-antitrypsin precursor
P01009	21	55.3	1093.44	2	-0.081	LYHSEAFTVNFGDTEEAKK	44.9	6.5e-08	46736.9	HUMAN	Alpha-1-antitrypsin precursor
P01009	21	55.3	731.816	2	-0.046	qINDYVEKGTQGK	27.8	0.0063	46736.9	HUMAN	Alpha-1-antitrypsin precursor
P01009	21	55.3	740.73	2	0.35	QINDYVEKGTQGK	20.6	0.017	46736.9	HUMAN	Alpha-1-antitrypsin precursor
P01009	21	55.3	508.222	2	-0.089	SVLGQLGITK	34.9	0.023	46736.9	HUMAN	Alpha-1-antitrypsin precursor
P01009	21	55.3	890.324	2	-0.064	TDTSHHDQDHPTFNK	27.8	0.00028	46736.9	HUMAN	Alpha-1-antitrypsin precursor
P01009	21	55.3	1287.55	2	-0.12	TLNQPDSQLQLTTGNGLFLSEGLK	34.4	2.5e-06	46736.9	HUMAN	Alpha-1-antitrypsin precursor
P01009	21	55.3	917.385	2	-0.08	VFSNGADLSGVTEEAPLK	31.8	0.011	46736.9	HUMAN	Alpha-1-antitrypsin precursor
P01009	21	55.3	1081.5	2	-0.071	VFSNGADLSGVTEEAPLKLSK	34.7	0.00012	46736.9	HUMAN	Alpha-1-antitrypsin precursor
P01009	21	55.3	397.192	2	-0.014	VPmmKR	15.9	0.062	46736.9	HUMAN	Alpha-1-antitrypsin precursor
P05155	9	22.6	606.271	2	-0.033	AImEKLEmSK	25.9	0.033	55154.7	HUMAN	Plasma protease C1 inhibitor precursor
P05155	9	22.6	593.312	2	-0.041	FQPTLLTLPR	23.8	0.089	55154.7	HUMAN	Plasma protease C1 inhibitor precursor
P05155	9	22.6	915.06	2	1.1	GVTSVSQIFHSPDLAIR	24.5	0.0001	55154.7	HUMAN	Plasma protease C1 inhibitor precursor
P05155	9	22.6	951.913	2	-0.06	HRLEDmEQALSPSVFK	27.7	0.0027	55154.7	HUMAN	Plasma protease C1 inhibitor precursor
P05155	9	22.6	1028.07	3	-0.14	KVETNmAFSPFSIASLLTQVLLGAGENTK	32.7	0.02	55154.7	HUMAN	Plasma protease C1 inhibitor precursor
P05155	9	22.6	805.331	2	-0.061	LEDmEQALSPSVFK	35	0.0013	55154.7	HUMAN	Plasma protease C1 inhibitor precursor
P05155	9	22.6	805.711	3	-0.089	LLDSLPSDTRLVLLNAIYLSAK	32.1	0.00016	55154.7	HUMAN	Plasma protease C1 inhibitor precursor
P05155	9	22.6	659.329	2	-0.082	LVLLNAIYLSAK	39.5	7.2e-05	55154.7	HUMAN	Plasma protease C1 inhibitor precursor
P05155	9	22.6	542.62	2	0.35	LYHAFSAmK	16.3	0.009	55154.7	HUMAN	Plasma protease C1 inhibitor precursor
P01011	6	24.6	480.67	2	-0.089	ADLSGITGAR	32	0.038	47651.3	HUMAN	Alpha-1-antichymotrypsin precursor
P01011	6	24.6	954.366	2	-0.12	AVLDVFEEGTEASAATAVK	32	0.00012	47651.3	HUMAN	Alpha-1-antichymotrypsin precursor
P01011	6	24.6	1148.47	2	-0.12	DYNLNDILLQLGIEEAFTSK	50.3	7.5e-07	47651.3	HUMAN	Alpha-1-antichymotrypsin precursor
P01011	6	24.6	1112.98	2	-0.089	GTHVDLGLASANVDFAFSLYK	27.8	0.00015	47651.3	HUMAN	Alpha-1-antichymotrypsin precursor
P01011	6	24.6	1390.07	2	-0.15	ITDLIKDLDSQTmmVLVNYIFFK	18.6	0.068	47651.3	HUMAN	Alpha-1-antichymotrypsin precursor
P01011	6	24.6	608.298	2	-0.071	ITLLSALVETR	30.9	0.0059	47651.3	HUMAN	Alpha-1-antichymotrypsin precursor
P01008	4	16.8	1145.96	2	-0.12	AFLEVNEEGSEAAASTAVVIAGR	25.6	0.028	52602.9	HUMAN	Antithrombin-III precursor
P01008	4	16.8	616.825	2	-0.042	ANRPFLVFIR	22.1	0.076	52602.9	HUMAN	Antithrombin-III precursor
P01008	4	16.8	1275.54	3	-0.084	FATTFYQHLADSKNDNDNIFLSPLSISTAFAmTK	34	0.005	52602.9	HUMAN	Antithrombin-III precursor
P01008	4	16.8	670.782	2	-0.053	TSDQIHFFFAK	21.9	0.089	52602.9	HUMAN	Antithrombin-III precursor
P05543	1	2.4	543.217	2	-0.12	NALALFVLPK	26.4	0.088	46324.9	HUMAN	Thyroxine-binding globulin precursor
P02768	42	67.8	686.234	2	-0.053	AAFTECCQAADK	31.7	0.018	69367.4	HUMAN	Serum albumin precursor
P02768	42	67.8	709.81	3	0.81	AAFTECCQAADKAACLLPK	28.2	0.053	69367.4	HUMAN	Serum albumin precursor
P02768	42	67.8	440.682	2	-0.042	AEFAEVSK	27.1	0.066	69367.4	HUMAN	Serum albumin precursor
P02768	42	67.8	825.894	2	-0.057	AEFAEVSKLVTDLTK	35.8	5.5e-05	69367.4	HUMAN	Serum albumin precursor
P02768	42	67.8	510.249	2	-0.044	AFKAWAVAR	26.4	0.057	69367.4	HUMAN	Serum albumin precursor
P02768	42	67.8	1245.54	2	-0.11	ALVLIAFAQYLQQCPFEDHVK	46.6	2.8e-06	69367.4	HUMAN	Serum albumin precursor
P02768	42	67.8	1207.52	3	-0.11	ALVLIAFAQYLQQCPFEDHVKLVNEVTEFAK	30	0.013	69367.4	HUMAN	Serum albumin precursor
P02768	42	67.8	679.729	2	-0.09	AVmDDFAAFVEK	33.4	2.1e-05	69367.4	HUMAN	Serum albumin precursor
P02768	42	67.8	671.766	2	-0.055	AVMDDFAAFVEK	30	0.0012	69367.4	HUMAN	Serum albumin precursor
P02768	42	67.8	569.729	2	-0.023	CCTESLVNR	23.1	0.017	69367.4	HUMAN	Serum albumin precursor
P02768	42	67.8	575.217	2	-0.075	DAHKSEVAHR	24.6	0.0007	69367.4	HUMAN	Serum albumin precursor
P02768	42	67.8	821.288	2	0.89	DVFLGmFLYEYAR	26.3	2.2e-05	69367.4	HUMAN	Serum albumin precursor
P02768	42	67.8	928.883	2	-0.075	EQLKAVmDDFAAFVEK	31.8	0.00011	69367.4	HUMAN	Serum albumin precursor
P02768	42	67.8	725.699	2	-0.069	ETYGEmADCCAK	23.6	0.087	69367.4	HUMAN	Serum albumin precursor
P02768	42	67.8	613.744	2	-0.062	FKDLGEENFK	32.2	0.024	69367.4	HUMAN	Serum albumin precursor
P02768	42	67.8	626.808	2	-0.025	FPKAEFAEVSK	30.2	0.006	69367.4	HUMAN	Serum albumin precursor
P02768	42	67.8	656.326	2	-0.049	HPDYSVVLLLR	29.9	0.007	69367.4	HUMAN	Serum albumin precursor
P02768	42	67.8	581.543	3	-0.093	HPYFYAPELLFFAK	29	0.03	69367.4	HUMAN	Serum albumin precursor
P02768	42	67.8	564.783	2	-0.07	KQTALVELVK	28.4	0.022	69367.4	HUMAN	Serum albumin precursor
P02768	42	67.8	820.383	2	-0.09	KVPQVSTPTLVEVSR	33.8	2.2e-07	69367.4	HUMAN	Serum albumin precursor
P02768	42	67.8	528.258	2	-0.04	KYLYEIAR	23.8	0.055	69367.4	HUMAN	Serum albumin precursor
P02768	42	67.8	649.09	2	0.23	LAKTYETTLEK	21.1	0.044	69367.4	HUMAN	Serum albumin precursor
P02768	42	67.8	537.772	2	-0.0029	LDELRDEGK	26.4	0.068	69367.4	HUMAN	Serum albumin precursor
P02768	42	67.8	507.214	2	-0.089	LVAASQAALGL	23.8	0.00033	69367.4	HUMAN	Serum albumin precursor
P02768	42	67.8	575.259	2	-0.052	LVNEVTEFAK	29.8	0.0061	69367.4	HUMAN	Serum albumin precursor
P02768	42	67.8	889.348	3	-0.077	LVRPEVDVmCTAFHDNEETFLK	32.2	0.0058	69367.4	HUMAN	Serum albumin precursor
P02768	42	67.8	1158.47	2	-0.084	NYAEAKDVFLGmFLYEYAR	36.9	7.2e-05	69367.4	HUMAN	Serum albumin precursor
P02768	42	67.8	829.328	2	-0.052	QNCELFEQLGEYK	21.1	0.066	69367.4	HUMAN	Serum albumin precursor
P02768	42	67.8	820.762	2	-0.1	qNCELFEQLGEYK	34.9	0.00031	69367.4	HUMAN	Serum albumin precursor
P02768	42	67.8	1300.06	2	-0.091	QNCELFEQLGEYKFQNALLVR	27.6	0.00041	69367.4	HUMAN	Serum albumin precursor
P02768	42	67.8	1291.56	2	-0.078	qNCELFEQLGEYKFQNALLVR	44.7	1.7e-05	69367.4	HUMAN	Serum albumin precursor
P02768	42	67.8	734.385	2	-0.041	RHPDYSVVLLLR	29.2	0.0004	69367.4	HUMAN	Serum albumin precursor
P02768	42	67.8	949.918	2	-0.084	RHPYFYAPELLFFAK	34.9	3.6e-05	69367.4	HUMAN	Serum albumin precursor
P02768	42	67.8	897.366	3	-0.075	RmPCAEDYLSVVLNQLCVLHEK	40.6	0.0012	69367.4	HUMAN	Serum albumin precursor
P02768	42	67.8	955.883	2	-0.086	RPCFSALEVDETYVPK	27.9	0.0033	69367.4	HUMAN	Serum albumin precursor
P02768	42	67.8	1495.61	2	-0.067	SHCIAEVENDEmPADLPSLAADFVESK	41.3	5.9e-08	69367.4	HUMAN	Serum albumin precursor
P02768	42	67.8	966.473	2	-0.049	SLHTLFGDKLCTVATLR	40.6	1.6e-06	69367.4	HUMAN	Serum albumin precursor
P02768	42	67.8	749.737	2	-0.056	TCVADESAENCDK	41	0.0006	69367.4	HUMAN	Serum albumin precursor
P02768	42	67.8	1022.95	2	-0.099	VFDEFKPLVEEPQNLIK	38.4	0.00014	69367.4	HUMAN	Serum albumin precursor
P02768	42	67.8	756.377	2	-0.048	VPQVSTPTLVEVSR	29.6	8.3e-05	69367.4	HUMAN	Serum albumin precursor
P02768	42	67.8	722.273	2	-0.051	YICENQDSISSK	31.3	6.3e-05	69367.4	HUMAN	Serum albumin precursor
P02768	42	67.8	831.821	2	-0.045	YKAAFTECCQAADK	34.9	0.0001	69367.4	HUMAN	Serum albumin precursor
P02766	6	59.9	817.654	3	-0.086	ALGISPFHEHAEVVFTANDSGPR	39.5	0.0022	15887.2	HUMAN	Transthyretin precursor
P02766	6	59.9	683.828	2	-0.055	GSPAINVAVHVFR	35.1	4.9e-05	15887.2	HUMAN	Transthyretin precursor
P02766	6	59.9	1258.59	2	-0.08	RYTIAALLSPYSYSTTAVVTNPK	33.9	8.6e-05	15887.2	HUMAN	Transthyretin precursor
P02766	6	59.9	1047.41	3	-0.1	TSESGELHGLTTEEEFVEGIYKVEIDTK	46.5	3.3e-05	15887.2	HUMAN	Transthyretin precursor
P02766	6	59.9	1180.49	2	-0.13	YTIAALLSPYSYSTTAVVTNPK	36.5	0.0015	15887.2	HUMAN	Transthyretin precursor
P02766	6	59.9	1245.03	2	-0.12	YTIAALLSPYSYSTTAVVTNPKE	38.9	0.00025	15887.2	HUMAN	Transthyretin precursor
P43652	1	3.7	830.953	3	1.8	RNPFVFAPTLLTVAVHFEEVAK	37.2	8.2e-05	69069.8	HUMAN	Afamin precursor
P01876	5	22.4	785.69	3	0.64	KGDTFSCmVGHEALPLAFTQK	26	0.034	37655	HUMAN	Ig alpha-1 chain C region
P01876	5	22.4	918.386	2	-0.092	QEPSQGTTTFAVTSILR	28.6	0.00021	37655	HUMAN	Ig alpha-1 chain C region
P01876	5	22.4	909.82	2	-0.15	qEPSQGTTTFAVTSILR	32.1	0.00078	37655	HUMAN	Ig alpha-1 chain C region
P01876	5	22.4	1193.01	3	1	SGNTFRPEVHLLPPPSEELALNELVTLTCLAR	31.4	1.3e-05	37655	HUMAN	Ig alpha-1 chain C region
P01876	5	22.4	466.232	2	-0.044	TPLTATLSK	24.3	0.00097	37655	HUMAN	Ig alpha-1 chain C region
Q6IN78	9	28.1	936.922	2	-0.067	EPQVYTLPPSRDELTK	30.6	0.0032	50854.2	HUMAN	IGHG1 protein
Q6IN78	9	28.1	839.329	2	-0.076	FNWYVDGVEVHNAK	39.1	6.3e-05	50854.2	HUMAN	IGHG1 protein
Q6IN78	9	28.1	1272.95	2	0.38	GFYPSDIAVEWESNGQPENNYK	29	0.0054	50854.2	HUMAN	IGHG1 protein
Q6IN78	9	28.1	581.264	2	-0.055	NQVSLTCLVK	25.3	0.032	50854.2	HUMAN	IGHG1 protein
Q6IN78	9	28.1	661.266	2	-0.077	STSGGTAALGCLVK	23.5	0.079	50854.2	HUMAN	IGHG1 protein
Q6IN78	9	28.1	1069.95	2	-0.069	TPEVTCVVVDVSHEDPEVK	35.2	0.00032	50854.2	HUMAN	IGHG1 protein
Q6IN78	9	28.1	937.346	2	-0.12	TTPPVLDSDGSFFLYSK	34.2	0.00048	50854.2	HUMAN	IGHG1 protein
Q6IN78	9	28.1	904.405	2	-0.1	VVSVLTVLHQDWLNGK	23.4	0.0045	50854.2	HUMAN	IGHG1 protein
Q6IN78	9	28.1	1115	2	0.39	VVSVLTVLHQDWLNGKEYK	31	0.00041	50854.2	HUMAN	IGHG1 protein
Q6GMV9	11	50.2	1172.06	2	-0.021	ATGIPDRFSGSGSGTDFTLTISR	22	0.0084	25646.1	HUMAN	IGKC protein
Q6GMV9	11	50.2	751.784	2	-0.099	DSTYSLSSTLTLSK	34.2	0.00097	25646.1	HUMAN	IGKC protein
Q6GMV9	11	50.2	816.792	2	-0.1	FSGSGSGTDFTLTISR	31.6	0.00043	25646.1	HUMAN	IGKC protein
Q6GMV9	11	50.2	714.318	3	-0.047	HKVYACEVTHQGLSSPVTK	46.8	6.8e-05	25646.1	HUMAN	IGKC protein
Q6GMV9	11	50.2	1051.5	2	-0.063	RTVAAPSVFIFPPSDEQLK	39.5	0.00011	25646.1	HUMAN	IGKC protein
Q6GMV9	11	50.2	437.149	2	2	SFNRGEC	15.2	0.0055	25646.1	HUMAN	IGKC protein
Q6GMV9	11	50.2	899.344	2	-0.11	SGTASVVCLLNNFYPR	35.3	0.00068	25646.1	HUMAN	IGKC protein
Q6GMV9	11	50.2	973.403	2	-0.11	TVAAPSVFIFPPSDEQLK	31.3	0.0044	25646.1	HUMAN	IGKC protein
Q6GMV9	11	50.2	1068.32	2	-0.17	VDNALQSGNSQESVTEQDSK	48.5	7e-07	25646.1	HUMAN	IGKC protein
Q6GMV9	11	50.2	1207.11	3	-0.13	VDNALQSGNSQESVTEQDSKDSTYSLSSTLTLSK	32.5	7e-05	25646.1	HUMAN	IGKC protein
Q6GMV9	11	50.2	938.391	2	-0.076	VYACEVTHQGLSSPVTK	34.7	0.0014	25646.1	HUMAN	IGKC protein
P68871	11	75.5	689.786	2	-0.067	EFTPPVQAAYQK	28.5	0.00042	15998.5	HUMAN	Hemoglobin subunit beta
P68871	11	75.5	1037.88	2	-0.099	FFESFGDLSTPDAVmGNPK	40.4	0.00073	15998.5	HUMAN	Hemoglobin subunit beta
P68871	11	75.5	899.418	2	-0.078	KVLGAFSDGLAHLDNLK	30.9	0.00092	15998.5	HUMAN	Hemoglobin subunit beta
P68871	11	75.5	563.784	2	-0.0021	LHVDPENFR	15.5	0.09	15998.5	HUMAN	Hemoglobin subunit beta
P68871	11	75.5	637.797	2	-0.07	LLVVYPWTQR	24.5	0.014	15998.5	HUMAN	Hemoglobin subunit beta
P68871	11	75.5	466.714	2	-0.049	SAVTALWGK	28.1	0.032	15998.5	HUMAN	Hemoglobin subunit beta
P68871	11	75.5	476.696	2	-0.063	VHLTPEEK	20.9	0.016	15998.5	HUMAN	Hemoglobin subunit beta
P68871	11	75.5	835.361	2	-0.088	VLGAFSDGLAHLDNLK	35.1	0.0039	15998.5	HUMAN	Hemoglobin subunit beta
P68871	11	75.5	658.677	2	0.84	VNVDEVGGEALGR	28.8	3.6e-05	15998.5	HUMAN	Hemoglobin subunit beta
P68871	11	75.5	575.287	2	-0.054	VVAGVANALAHK	35.9	0.0011	15998.5	HUMAN	Hemoglobin subunit beta
P68871	11	75.5	725.322	2	-0.08	VVAGVANALAHKYH	29.9	0.00037	15998.5	HUMAN	Hemoglobin subunit beta
P69905	6	56.3	607.816	2	0.47	Acetyl-VLSPADKTNVK	25.5	0.077	15257.7	HUMAN	Hemoglobin subunit alpha
P69905	6	56.3	536.208	2	-0.073	MFLSFPTTK	20.6	0.0022	15257.7	HUMAN	Hemoglobin subunit alpha
P69905	6	56.3	544.212	2	-0.067	mFLSFPTTK	21.2	0.011	15257.7	HUMAN	Hemoglobin subunit alpha
P69905	6	56.3	917.393	2	-0.057	TYFPHFDLSHGSAQVK	28.6	0.002	15257.7	HUMAN	Hemoglobin subunit alpha
P69905	6	56.3	1004.74	3	-0.094	VADALTNAVAHVDDmPNALSALSDLHAHK	48.9	2.1e-06	15257.7	HUMAN	Hemoglobin subunit alpha
P69905	6	56.3	765.35	2	-0.021	VGAHAGEYGAEALER	37.5	2.4e-05	15257.7	HUMAN	Hemoglobin subunit alpha
P02787	28	38.1	941.399	2	-0.042	ADRDQYELLCLDNTR	24.2	0.023	77050.6	HUMAN	Serotransferrin precursor
P02787	28	38.1	482.702	2	-0.068	APNHAVVTR	22.1	0.0026	77050.6	HUMAN	Serotransferrin precursor
P02787	28	38.1	546.774	2	-0.044	APNHAVVTRK	21.8	0.047	77050.6	HUMAN	Serotransferrin precursor
P02787	28	38.1	690.322	2	-0.031	CLKDGAGDVAFVK	38.3	0.0024	77050.6	HUMAN	Serotransferrin precursor
P02787	28	38.1	682.804	2	-0.062	CLVEKGDVAFVK	35	0.004	77050.6	HUMAN	Serotransferrin precursor
P02787	28	38.1	489.709	2	-0.04	DGAGDVAFVK	35.6	0.0068	77050.6	HUMAN	Serotransferrin precursor
P02787	28	38.1	745.833	2	-0.071	DLLFKDSAHGFLK	30.4	0.0072	77050.6	HUMAN	Serotransferrin precursor
P02787	28	38.1	783.354	2	-0.049	DLLFRDDTVCLAK	25	0.016	77050.6	HUMAN	Serotransferrin precursor
P02787	28	38.1	606.24	2	-0.037	DSGFQmNQLR	29	0.087	77050.6	HUMAN	Serotransferrin precursor
P02787	28	38.1	879.394	2	-0.065	EDPQTFYYAVAVVKK	22.5	0.063	77050.6	HUMAN	Serotransferrin precursor
P02787	28	38.1	638.758	2	-0.061	EFQLFSSPHGK	32.9	0.011	77050.6	HUMAN	Serotransferrin precursor
P02787	28	38.1	946.958	2	-0.041	EFQLFSSPHGKDLLFK	24.9	0.01	77050.6	HUMAN	Serotransferrin precursor
P02787	28	38.1	642.194	2	-0.094	EGYYGYTGAFR	24.4	0.0073	77050.6	HUMAN	Serotransferrin precursor
P02787	28	38.1	789.282	2	-0.051	FDEFFSEGCAPGSK	25.1	0.039	77050.6	HUMAN	Serotransferrin precursor
P02787	28	38.1	637.286	2	-0.044	HSTIFENLANK	32.8	0.00026	77050.6	HUMAN	Serotransferrin precursor
P02787	28	38.1	539.272	3	-0.0058	HSTIFENLANKADR	42	0.0023	77050.6	HUMAN	Serotransferrin precursor
P02787	28	38.1	863.311	2	-0.076	IECVSAETTEDCIAK	36.2	0.00027	77050.6	HUMAN	Serotransferrin precursor
P02787	28	38.1	1095.91	2	-0.091	ImNGEADAmSLDGGFVYIAGK	41.5	1e-05	77050.6	HUMAN	Serotransferrin precursor
P02787	28	38.1	529.593	3	-0.0032	KPVEEYANCHLAR	41.5	0.0016	77050.6	HUMAN	Serotransferrin precursor
P02787	28	38.1	747.802	2	-0.067	mYLGYEYVTAIR	26.4	0.0085	77050.6	HUMAN	Serotransferrin precursor
P02787	28	38.1	739.8	2	-0.071	MYLGYEYVTAIR	39.3	0.00038	77050.6	HUMAN	Serotransferrin precursor
P02787	28	38.1	976.907	2	-0.065	NLNEKDYELLCLDGTR	36.7	6.8e-05	77050.6	HUMAN	Serotransferrin precursor
P02787	28	38.1	820.38	2	2	NTYEKYLGEEYVK	30.3	2.8e-06	77050.6	HUMAN	Serotransferrin precursor
P02787	28	38.1	444.258	2	0.047	SCHTAVGR	20.2	0.056	77050.6	HUMAN	Serotransferrin precursor
P02787	28	38.1	554.78	2	-0.024	SETKDLLFR	28.2	0.044	77050.6	HUMAN	Serotransferrin precursor
P02787	28	38.1	746.31	2	-0.073	SKEFQLFSSPHGK	31.5	0.00014	77050.6	HUMAN	Serotransferrin precursor
P02787	28	38.1	708.265	2	-0.098	SVIPSDGPSVACVK	27.8	0.00064	77050.6	HUMAN	Serotransferrin precursor
P02787	28	38.1	500.686	2	-0.067	YLGEEYVK	26.5	0.0062	77050.6	HUMAN	Serotransferrin precursor
P06727	6	15.9	616.287	2	-0.04	ALVQQmEQLR	29.4	0.026	45399.4	HUMAN	Apolipoprotein A-IV precursor
P06727	6	15.9	650.826	2	-0.021	IDQNVEELKGR	32.8	0.053	45399.4	HUMAN	Apolipoprotein A-IV precursor
P06727	6	15.9	704.28	2	-0.079	LGEVNTYAGDLQK	30.4	0.0079	45399.4	HUMAN	Apolipoprotein A-IV precursor
P06727	6	15.9	676.821	2	-0.012	RVEPYGENFNK	27.8	0.0085	45399.4	HUMAN	Apolipoprotein A-IV precursor
P06727	6	15.9	964.413	2	-0.066	SLAELGGHLDQQVEEFR	40	5.7e-05	45399.4	HUMAN	Apolipoprotein A-IV precursor
P06727	6	15.9	695.327	3	-0.028	SLAELGGHLDQQVEEFRR	36.9	0.0073	45399.4	HUMAN	Apolipoprotein A-IV precursor
P05090	3	13.2	615.756	2	-0.082	NILTSNNIDVK	30.6	0.018	21275.8	HUMAN	Apolipoprotein D precursor
P05090	3	13.2	679.815	2	-0.07	NILTSNNIDVKK	30.2	0.011	21275.8	HUMAN	Apolipoprotein D precursor
P05090	3	13.2	712.321	2	-0.054	NPNLPPETVDSLK	20.4	0.088	21275.8	HUMAN	Apolipoprotein D precursor
P02647	19	49.8	435.238	2	-2	AELQEGAR	20.3	0.032	30778.1	HUMAN	Apolipoprotein A-I precursor
P02647	19	49.8	608.296	2	-0.019	ATEHLSTLSEK	25.6	0.014	30778.1	HUMAN	Apolipoprotein A-I precursor
P02647	19	49.8	618.274	2	-0.073	DLATVYVDVLK	36.4	0.0016	30778.1	HUMAN	Apolipoprotein A-I precursor
P02647	19	49.8	825.874	2	-0.065	DLATVYVDVLKDSGR	26.4	0.0012	30778.1	HUMAN	Apolipoprotein A-I precursor
P02647	19	49.8	908.342	2	-0.087	DSGRDYVSQFEGSALGK	33.5	0.0005	30778.1	HUMAN	Apolipoprotein A-I precursor
P02647	19	49.8	700.721	2	-0.12	DYVSQFEGSALGK	43	0.00011	30778.1	HUMAN	Apolipoprotein A-I precursor
P02647	19	49.8	806.84	2	-0.056	LLDNWDSVTSTFSK	28.7	0.0015	30778.1	HUMAN	Apolipoprotein A-I precursor
P02647	19	49.8	524.173	2	-0.087	LSPLGEEmR	29.5	0.0041	30778.1	HUMAN	Apolipoprotein A-I precursor
P02647	19	49.8	615.822	2	-0.036	QGLLPVLESFK	25.5	0.016	30778.1	HUMAN	Apolipoprotein A-I precursor
P02647	19	49.8	607.264	2	-0.081	qGLLPVLESFK	28.5	0.031	30778.1	HUMAN	Apolipoprotein A-I precursor
P02647	19	49.8	866.668	3	-0.14	QGLLPVLESFKVSFLSALEEYTK	32	0.00067	30778.1	HUMAN	Apolipoprotein A-I precursor
P02647	19	49.8	568.255	2	-0.053	qKLHELQEK	26	0.057	30778.1	HUMAN	Apolipoprotein A-I precursor
P02647	19	49.8	651.308	2	-0.02	THLAPYSDELR	20.8	0.0063	30778.1	HUMAN	Apolipoprotein A-I precursor
P02647	19	49.8	793.352	2	-0.055	THLAPYSDELRQR	30.1	0.016	30778.1	HUMAN	Apolipoprotein A-I precursor
P02647	19	49.8	734.356	2	-0.044	VEPLRAELQEGAR	26.5	0.039	30778.1	HUMAN	Apolipoprotein A-I precursor
P02647	19	49.8	731.86	2	-0.069	VKDLATVYVDVLK	31.8	0.0017	30778.1	HUMAN	Apolipoprotein A-I precursor
P02647	19	49.8	626.748	2	-0.066	VQPYLDDFQK	22.4	0.075	30778.1	HUMAN	Apolipoprotein A-I precursor
P02647	19	49.8	693.767	2	-0.094	VSFLSALEEYTK	38	0.00019	30778.1	HUMAN	Apolipoprotein A-I precursor
P02647	19	49.8	757.86	2	-0.049	VSFLSALEEYTKK	21.9	0.045	30778.1	HUMAN	Apolipoprotein A-I precursor
P02649	7	29	749.313	2	-0.091	AATVGSLAGQPLQER	32.3	0.0018	36154.4	HUMAN	Apolipoprotein E precursor
P02649	7	29	657.299	2	-0.063	AKLEEQAQQIR	36.2	0.0064	36154.4	HUMAN	Apolipoprotein E precursor
P02649	7	29	1046.94	2	-0.083	AYKSELEEQLTPVAEETR	44.4	7.4e-06	36154.4	HUMAN	Apolipoprotein E precursor
P02649	7	29	474.716	2	-0.051	LAVYQAGAR	30.4	0.032	36154.4	HUMAN	Apolipoprotein E precursor
P02649	7	29	619.701	2	-0.06	LGADmEDVCGR	21.4	0.0086	36154.4	HUMAN	Apolipoprotein E precursor
P02649	7	29	607.823	2	-0.023	LSKELQAAQAR	29.8	0.024	36154.4	HUMAN	Apolipoprotein E precursor
P02649	7	29	810.808	2	-0.095	VQAAVGTSAAPVPSDNH	40.4	1.5e-05	36154.4	HUMAN	Apolipoprotein E precursor
P00450	12	14.6	760.311	2	-0.064	ALYLQYTDETFR	34.6	0.00017	122206	HUMAN	Ceruloplasmin precursor
P00450	12	14.6	1054.05	3	-0.13	DVDKEFYLFPTVFDENESLLLEDNIR	35.5	0.00044	122206	HUMAN	Ceruloplasmin precursor
P00450	12	14.6	602.2	2	-0.067	EYTDASFTNR	23.6	0.0018	122206	HUMAN	Ceruloplasmin precursor
P00450	12	14.6	666.285	2	-0.03	EYTDASFTNRK	24.4	0.014	122206	HUMAN	Ceruloplasmin precursor
P00450	12	14.6	1146.91	2	-0.11	FNKNNEGTYYSPNYNPQSR	33	0.0014	122206	HUMAN	Ceruloplasmin precursor
P00450	12	14.6	686.301	2	-0.084	GAYPLSIEPIGVR	32.4	0.0034	122206	HUMAN	Ceruloplasmin precursor
P00450	12	14.6	590.736	2	-0.073	IYHSHIDAPK	25.1	0.049	122206	HUMAN	Ceruloplasmin precursor
P00450	12	14.6	830.644	3	-0.047	mFTTAPDQVDKEDEDFQESNK	31.9	0.015	122206	HUMAN	Ceruloplasmin precursor
P00450	12	14.6	716.286	2	-0.037	QSEDSTFYLGER	22.9	0.014	122206	HUMAN	Ceruloplasmin precursor
P00450	12	14.6	794.29	2	-0.084	RQSEDSTFYLGER	27.3	0.025	122206	HUMAN	Ceruloplasmin precursor
P00450	12	14.6	956.452	2	-0.12	TTIEKPVWLGFLGPIIK	28.9	0.0011	122206	HUMAN	Ceruloplasmin precursor
P00450	12	14.6	798.232	2	-0.12	VDKDNEDFQESNR	29.3	0.0033	122206	HUMAN	Ceruloplasmin precursor
P00738	11	29.3	645.786	2	-0.083	DIAPTLTLYVGK	22.7	0.0034	45205.7	HUMAN	Haptoglobin precursor
P00738	11	29.3	709.838	2	-0.079	DIAPTLTLYVGKK	26.1	0.0044	45205.7	HUMAN	Haptoglobin precursor
P00738	11	29.3	573.702	2	-0.073	HYEGSTVPEK	22.4	0.078	45205.7	HUMAN	Haptoglobin precursor
P00738	11	29.3	637.784	2	-0.038	HYEGSTVPEKK	27.2	0.083	45205.7	HUMAN	Haptoglobin precursor
P00738	11	29.3	471.764	2	0.01	qKVSVNER	24.1	0.018	45205.7	HUMAN	Haptoglobin precursor
P00738	11	29.3	673.28	2	-0.046	SCAVAEYGVYVK	43.1	4.2e-05	45205.7	HUMAN	Haptoglobin precursor
P00738	11	29.3	1094.44	2	-0.092	SPVGVQPILNEHTFCAGmSK	25.7	0.0013	45205.7	HUMAN	Haptoglobin precursor
P00738	11	29.3	490.704	2	-0.047	VGYVSGWGR	23.5	0.024	45205.7	HUMAN	Haptoglobin precursor
P00738	11	29.3	925.882	2	-0.079	VmPICLPSKDYAEVGR	26.3	0.0035	45205.7	HUMAN	Haptoglobin precursor
P00738	11	29.3	897.928	2	-0.081	VVLHPNYSQVDIGLIK	27.1	0.0044	45205.7	HUMAN	Haptoglobin precursor
P00738	11	29.3	862.299	2	-0.11	YVmLPVADQDQCIR	29.1	0.00089	45205.7	HUMAN	Haptoglobin precursor
P02679	4	10.4	841.908	2	-0.075	IHLISTQSAIPYALR	21.7	0.0024	51512.1	HUMAN	Fibrinogen gamma chain precursor
P02679	4	10.4	800.016	3	-0.043	mLEEImKYEASILTHDSSIR	37.4	0.0068	51512.1	HUMAN	Fibrinogen gamma chain precursor
P02679	4	10.4	746.3	2	-0.075	YEASILTHDSSIR	18.1	0.079	51512.1	HUMAN	Fibrinogen gamma chain precursor
P02679	4	10.4	756.321	2	-1	YLQEIYNSNNQK	22.6	0.013	51512.1	HUMAN	Fibrinogen gamma chain precursor
P02671	4	5.5	755.308	2	-0.049	EVDLKDYEDQQK	28.5	0.0046	94973.8	HUMAN	Fibrinogen alpha chain precursor
P02671	4	5.5	898.375	2	-0.061	mKGLIDEVNQDFTNR	36.1	0.00017	94973.8	HUMAN	Fibrinogen alpha chain precursor
P02671	4	5.5	514.739	2	-0.017	NSLFEYQK	22.3	0.09	94973.8	HUMAN	Fibrinogen alpha chain precursor
P02671	4	5.5	690.816	2	-0.062	TVIGPDGHKEVTK	29.2	0.0042	94973.8	HUMAN	Fibrinogen alpha chain precursor
P02675	4	9.8	768.302	2	-0.064	AHYGGFTVQNEANK	39	0.00022	55928.7	HUMAN	Fibrinogen beta chain precursor
P02675	4	9.8	1184.53	2	-0.06	AHYGGFTVQNEANKYQISVNK	33.6	0.00058	55928.7	HUMAN	Fibrinogen beta chain precursor
P02675	4	9.8	1063.95	2	-0.095	HQLYIDETVNSNIPTNLR	47.5	2.3e-05	55928.7	HUMAN	Fibrinogen beta chain precursor
P02675	4	9.8	490.706	2	-0.019	QDGSVDFGR	21.3	0.018	55928.7	HUMAN	Fibrinogen beta chain precursor
Q6GTG1	10	24.7	677.785	2	-0.098	AKLPDATPTELAK	28.3	0.0021	52937.1	HUMAN	Group-specific component
Q6GTG1	10	24.7	1164.52	2	-0.079	EFSHLGKEDFTSLSLVLYSR	36.7	2.6e-05	52937.1	HUMAN	Group-specific component
Q6GTG1	10	24.7	627.805	2	-0.057	HLSLLTTLSNR	24.4	0.0064	52937.1	HUMAN	Group-specific component
Q6GTG1	10	24.7	847.883	2	-0.076	KFPSGTFEQVSQLVK	29.2	0.0098	52937.1	HUMAN	Group-specific component
Q6GTG1	10	24.7	1403.67	2	-0.11	LAQKVPTADLEDVLPLAEDITNILSK	39.3	4.3e-07	52937.1	HUMAN	Group-specific component
Q6GTG1	10	24.7	579.11	2	0.79	LPDATPTELAK	18.3	0.089	52937.1	HUMAN	Group-specific component
Q6GTG1	10	24.7	585.786	2	-0.043	THLPEVFLSK	20.4	0.053	52937.1	HUMAN	Group-specific component
Q6GTG1	10	24.7	638.242	2	-0.045	VCSQYAAYGEK	28.9	0.068	52937.1	HUMAN	Group-specific component
Q6GTG1	10	24.7	702.783	2	-0.062	VmDKYTFELSR	32.2	0.0021	52937.1	HUMAN	Group-specific component
Q6GTG1	10	24.7	1183.53	2	-0.11	VPTADLEDVLPLAEDITNILSK	45.8	0.00011	52937.1	HUMAN	Group-specific component
P02753	3	24.9	583.258	2	-0.038	DPNGLPPEAQK	27.2	0.0076	23010.2	HUMAN	Plasma retinol-binding protein precursor
P02753	3	24.9	1052.7	3	-0.14	KDPEGLFLQDNIVAEFSVDETGQmSATAK	30.6	0.0028	23010.2	HUMAN	Plasma retinol-binding protein precursor
P02753	3	24.9	643.296	2	-0.023	qRQEELCLAR	33.1	0.0041	23010.2	HUMAN	Plasma retinol-binding protein precursor
P15090	2	15.9	1149.94	2	-0.097	NTEISFILGQEFDEVTADDR	37.3	0.00041	14719	HUMAN	Fatty acid-binding protein, adipocyte
P15090	2	15.9	1214.04	2	-0.045	NTEISFILGQEFDEVTADDRK	31.4	0.0038	14719	HUMAN	Fatty acid-binding protein, adipocyte
P02763	4	23.9	871.817	2	-0.089	EQLGEFYEALDCLR	29.7	0.0024	23511.8	HUMAN	Alpha-1-acid glycoprotein 1 precursor
P02763	4	23.9	620.778	2	-0.036	SDVVYTDWKK	23.3	0.0052	23511.8	HUMAN	Alpha-1-acid glycoprotein 1 precursor
P02763	4	23.9	580.753	2	-0.046	WFYIASAFR	26.4	0.0015	23511.8	HUMAN	Alpha-1-acid glycoprotein 1 precursor
P02763	4	23.9	877.41	2	0.43	YVGGQEHFAHLLILR	38.6	0.00072	23511.8	HUMAN	Alpha-1-acid glycoprotein 1 precursor
P25311	2	11.2	1202.02	2	-0.084	HVEDVPAFQALGSLNDLQFFR	46.8	1.5e-07	33872.5	HUMAN	Zinc-alpha-2-glycoprotein precursor
P25311	2	11.2	704.791	2	-0.081	YSLTYIYTGLSK	34.6	0.00027	33872.5	HUMAN	Zinc-alpha-2-glycoprotein precursor
P02790	2	7.6	1249.53	2	-0.088	EVGTPHGIILDSVDAAFICPGSSR	29.8	1.9e-05	51676.8	HUMAN	Hemopexin precursor
P02790	2	7.6	571.231	2	-0.067	GGYTLVSGYPK	27.1	0.0071	51676.8	HUMAN	Hemopexin precursor
P04217	4	14.5	687.22	2	0.37	HQFLLTGDTQGR	25.4	9.3e-05	54273	HUMAN	Alpha-1B-glycoprotein precursor
P04217	4	14.5	837.889	2	-0.055	NGVAQEPVHLDSPAIK	19.1	0.026	54273	HUMAN	Alpha-1B-glycoprotein precursor
P04217	4	14.5	1237.95	2	1.8	SWVPHTFESELSDPVELLVAES	15.9	0.085	54273	HUMAN	Alpha-1B-glycoprotein precursor
P04217	4	14.5	1148.52	2	-0.078	TPGAAANLELIFVGPQHAGNYR	31.4	0.00021	54273	HUMAN	Alpha-1B-glycoprotein precursor
P19652	3	11.9	617.806	2	-0.051	EHVAHLLFLR	25.2	0.0019	23602.8	HUMAN	Alpha-1-acid glycoprotein 2 precursor
P19652	3	11.9	898.942	2	-0.039	YEGGREHVAHLLFLR	27.6	0.0015	23602.8	HUMAN	Alpha-1-acid glycoprotein 2 precursor
P02765	1	5.4	699.611	3	-0.066	HTFmGVVSLGSPSGEVSHPR	43.7	1.6e-05	39325	HUMAN	Alpha-2-HS-glycoprotein precursor
P02743	3	16.1	639.768	2	-0.07	DNELLVYKER	26	0.065	25387.3	HUMAN	Serum amyloid P-component precursor
P02743	3	16.1	906.38	2	-0.07	IVLGQEQDSYGGKFDR	33.3	0.00085	25387.3	HUMAN	Serum amyloid P-component precursor
P02743	3	16.1	578.72	2	-0.083	VGEYSLYIGR	31.7	0.0057	25387.3	HUMAN	Serum amyloid P-component precursor
P02735	1	11.5	835.812	2	-0.088	EANYIGSDKYFHAR	29.3	0.00084	13532.1	HUMAN	Serum amyloid A protein precursor
P35542	1	11.5	829.347	2	-0.056	SFFKEALQGVGDmGR	26.5	0.00031	14806.8	HUMAN	Serum amyloid A-4 protein precursor
P02144	3	28.6	675.878	2	-0.031	HGATVLTALGGILK	44.2	3.3e-06	17184	HUMAN	Myoglobin
P02144	3	28.6	766.255	2	-0.078	HPGDFGADAQGAmNK	23.4	0.027	17184	HUMAN	Myoglobin
P02144	3	28.6	816.823	2	-0.12	VEADIPGHGQEVLIR	25.4	0.043	17184	HUMAN	Myoglobin
P01024	12	9.8	1222.54	2	-0.12	EPGQDLVVLPLSITTDFIPSFR	40.5	1.4e-05	187150	HUMAN	Complement C3 precursor
P01024	12	9.8	1086.95	2	-0.097	ILLQGTPVAQmTEDAVDAER	33.4	0.00013	187150	HUMAN	Complement C3 precursor
P01024	12	9.8	735.826	2	-0.068	IPIEDGSGEVVLSR	29	8.7e-05	187150	HUMAN	Complement C3 precursor
P01024	12	9.8	634.1	2	0.29	NTmILEICTR	26.6	0.004	187150	HUMAN	Complement C3 precursor
P01024	12	9.8	645.774	2	-0.57	qPSSAFAAFVKR	21.7	0.049	187150	HUMAN	Complement C3 precursor
P01024	12	9.8	596.255	2	-0.041	SDDKVTLEER	26.5	0.081	187150	HUMAN	Complement C3 precursor
P01024	12	9.8	928.322	2	-0.11	SEETKENEGFTVTAEGK	35.5	0.00042	187150	HUMAN	Complement C3 precursor
P01024	12	9.8	645.28	2	-0.028	SGSDEVQVGQQR	32.9	0.015	187150	HUMAN	Complement C3 precursor
P01024	12	9.8	844.347	2	-0.08	SYTVAIAGYALAQmGR	29.6	0.0039	187150	HUMAN	Complement C3 precursor
P01024	12	9.8	1128.91	2	-0.15	VQLSNDFDEYIMAIEQTIK	39.4	0.00065	187150	HUMAN	Complement C3 precursor
P01024	12	9.8	1136.95	2	-0.1	VQLSNDFDEYImAIEQTIK	44.8	2.6e-05	187150	HUMAN	Complement C3 precursor
P01024	12	9.8	606.827	2	-0.018	VTIKPAPETEK	25.2	0.025	187150	HUMAN	Complement C3 precursor
P00751	2	2.9	684	2	0.19	LEDSVTYHCSR	16.4	0.057	85533.6	HUMAN	Complement factor B precursor
P00751	2	2.9	622.17	2	0.31	VKDISEVVTPR	27.7	0.0026	85533.6	HUMAN	Complement factor B precursor
P0C0L4	1	1.5	1242.03	2	-0.12	VTASDPLDTLGSEGALSPGGVASLLR	40.2	0.00011	192773	HUMAN	Complement C4-A precursor
P10909	3	8.2	697.27	2	-0.081	ASSIIDELFQDR	31.8	0.015	52495.1	HUMAN	Clusterin precursor
P10909	3	8.2	646.22	2	1.4	ELDESLQVAER	17	0.095	52495.1	HUMAN	Clusterin precursor
P10909	3	8.2	788.373	2	-0.055	YVNKEIQNAVNGVK	21.3	0.039	52495.1	HUMAN	Clusterin precursor
P60709	10	38.1	599.822	2	-0.035	AVFPSIVGRPR	21.9	0.075	41737.1	HUMAN	Actin, cytoplasmic 1
P60709	10	38.1	1115.93	2	-0.11	DLYANTVLSGGTTmYPGIADR	31.7	0.00052	41737.1	HUMAN	Actin, cytoplasmic 1
P60709	10	38.1	677.755	2	-0.061	DSYVGDEAQSKR	23.9	0.0058	41737.1	HUMAN	Actin, cytoplasmic 1
P60709	10	38.1	589.242	2	-0.068	EITALAPSTmK	28.4	0.034	41737.1	HUMAN	Actin, cytoplasmic 1
P60709	10	38.1	566.675	2	-0.092	GYSFTTTAER	23.6	0.002	41737.1	HUMAN	Actin, cytoplasmic 1
P60709	10	38.1	602.26	2	-0.024	HQGVmVGmGQK	18.8	0.045	41737.1	HUMAN	Actin, cytoplasmic 1
P60709	10	38.1	790.823	2	-0.082	mQKEITALAPSTmK	36.5	0.00043	41737.1	HUMAN	Actin, cytoplasmic 1
P60709	10	38.1	895.859	2	-0.091	SYELPDGQVITIGNER	26	0.0043	41737.1	HUMAN	Actin, cytoplasmic 1
P60709	10	38.1	1067.1	3	-0.11	TTGIVmDSGDGVTHTVPIYEGYALPHAILR	30.8	0.00027	41737.1	HUMAN	Actin, cytoplasmic 1
P60709	10	38.1	977.456	2	-0.08	VAPEEHPVLLTEAPLNPK	31.5	3e-05	41737.1	HUMAN	Actin, cytoplasmic 1
P06396	1	1.7	660.258	2	-0.094	AGALNSNDAFVLK	25.9	0.079	85698.2	HUMAN	Gelsolin precursor
Q01995	1	5.5	648.231	2	-0.078	EFTESQLQEGK	25.9	0.024	22611.1	HUMAN	Transgelin
P12273	1	6.8	628.288	2	0.44	FYTIEILKVE	24.6	0.0041	16572.6	HUMAN	Prolactin-inducible protein precursor
Q02413	1	1.5	875.864	2	-0.061	YVmGNNPADLLAVDSR	38.9	0.0005	113716	HUMAN	Desmoglein-1 precursor
P08670	4	13.3	770.366	2	-0.092	ILLAELEQLKGQGK	26	0.019	53652.1	HUMAN	Vimentin
P08670	4	13.3	768.15	2	0.72	KVESLQEEIAFLK	19.4	0.011	53652.1	HUMAN	Vimentin
P08670	4	13.3	883.813	2	-0.093	LQDEIQNmKEEmAR	21.4	0.022	53652.1	HUMAN	Vimentin
P08670	4	13.3	1181.1	2	0.53	qVQSLTCEVDALKGTNESLER	16.5	0.097	53652.1	HUMAN	Vimentin
P62158	1	10.7	877.837	2	-0.1	VFDKDGNGYISAAELR	30.9	0.00031	16837.7	HUMAN	Calmodulin
P51884	7	24.3	512.753	2	-0.03	FNALQYLR	26.5	0.044	38429.3	HUMAN	Lumican precursor
P51884	7	24.3	589.771	2	-0.053	LKEDAVSAAFK	30.1	0.011	38429.3	HUMAN	Lumican precursor
P51884	7	24.3	978.965	2	-0.089	LPSGLPVSLLTLYLDNNK	43.1	1.2e-05	38429.3	HUMAN	Lumican precursor
P51884	7	24.3	1055.17	3	-0.064	LPSGLPVSLLTLYLDNNKISNIPDEYFK	47	3.6e-06	38429.3	HUMAN	Lumican precursor
P51884	7	24.3	613.256	2	-0.038	NNQIDHIDEK	29.5	0.039	38429.3	HUMAN	Lumican precursor
P51884	7	24.3	649.302	2	-0.039	SLEDLQLTHNK	32	0.036	38429.3	HUMAN	Lumican precursor
P51884	7	24.3	834.85	2	-0.083	SLEYLDLSFNQIAR	31.1	0.028	38429.3	HUMAN	Lumican precursor
P23142	1	1.6	630.249	2	-0.042	YmDGmTVGVVR	27.6	0.014	77262	HUMAN	Fibulin-1 precursor
P02792	1	8.6	804.321	2	-0.086	LGGPEAGLGEYLFER	36.4	0.00037	20019.8	HUMAN	Ferritin light chain
P32119	5	29.3	867.851	2	-0.14	EGGLGPLNIPLLADVTR	27.8	0.0011	21892.1	HUMAN	Peroxiredoxin-2
P32119	5	29.3	644.374	2	-0.019	GLFIIDGKGVLR	27.6	0.054	21892.1	HUMAN	Peroxiredoxin-2
P32119	5	29.3	931.942	2	-0.096	KEGGLGPLNIPLLADVTR	34.7	3.2e-06	21892.1	HUMAN	Peroxiredoxin-2
P32119	5	29.3	964.915	2	-0.068	LSEDYGVLKTDEGIAYR	31.9	0.002	21892.1	HUMAN	Peroxiredoxin-2
P32119	5	29.3	597.735	2	-0.093	qITVNDLPVGR	26.9	0.014	21892.1	HUMAN	Peroxiredoxin-2
Q06830	1	11.6	680.348	2	-0.055	GLFIIDDKGILR	30.7	0.0075	22110.5	HUMAN	Peroxiredoxin-1
P30043	1	7.3	756.832	2	-0.11	TVAGQDAVIVLLGTR	24.2	0.0057	22119.5	HUMAN	Flavin reductase
P62937	4	35.2	916.361	2	-0.098	SIYGEKFEDENFILK	29.9	0.0014	18012.7	HUMAN	Peptidyl-prolyl cis-trans isomerase A
P62937	4	35.2	769.246	2	-0.12	VKEGmNIVEAmER	36	8.5e-05	18012.7	HUMAN	Peptidyl-prolyl cis-trans isomerase A
P62937	4	35.2	973.34	2	-0.16	VNPTVFFDIAVDGEPLGR	40.7	1.3e-05	18012.7	HUMAN	Peptidyl-prolyl cis-trans isomerase A
P62937	4	35.2	690.326	2	-0.056	VSFELFADKVPK	31.1	0.014	18012.7	HUMAN	Peptidyl-prolyl cis-trans isomerase A
P00915	8	37.5	593.762	2	-0.084	ADGLAVIGVLMK	34.3	0.0038	28870.4	HUMAN	Carbonic anhydrase 1
P00915	8	37.5	601.793	2	-0.052	ADGLAVIGVLmK	35.7	0.003	28870.4	HUMAN	Carbonic anhydrase 1
P00915	8	37.5	752.645	3	-0.04	EIINVGHSFHVNFEDNDNR	35	0.0046	28870.4	HUMAN	Carbonic anhydrase 1
P00915	8	37.5	790.811	2	-0.088	ESISVSSEQLAQFR	33.8	0.0002	28870.4	HUMAN	Carbonic anhydrase 1
P00915	8	37.5	964.91	2	-0.097	HDTSLKPISVSYNPATAK	35.5	3.2e-05	28870.4	HUMAN	Carbonic anhydrase 1
P00915	8	37.5	925.694	3	-0.11	SLLSNVEGDNAVPmQHNNRPTQPLK	29.4	0.027	28870.4	HUMAN	Carbonic anhydrase 1
P00915	8	37.5	513.745	2	-0.014	YSSLAEAASK	30.9	0.011	28870.4	HUMAN	Carbonic anhydrase 1
P00915	8	37.5	737.301	3	-0.095	YSSLAEAASKADGLAVIGVLmK	26.2	0.029	28870.4	HUMAN	Carbonic anhydrase 1
P00918	2	10	834.882	2	-0.11	AVQQPDGLAVLGIFLK	27.4	0.00067	29246.3	HUMAN	Carbonic anhydrase 2
P00918	2	10	585.242	2	-0.023	SADFTNFDPR	29	0.021	29246.3	HUMAN	Carbonic anhydrase 2
P07451	1	4.2	573.252	2	-0.098	DGIAVIGIFLK	30.1	0.0042	29557.7	HUMAN	Carbonic anhydrase 3
P04406	1	4.5	706.324	2	-0.075	GALQNIIPASTGAAK	23.9	0.038	36053.5	HUMAN	Glyceraldehyde-3-phosphate dehydrogenase
P31944	1	4.1	579.746	2	-0.063	TNPEIQSTLR	24.5	0.076	27679.8	HUMAN	Caspase-14 precursor
P07339	1	4.1	987.921	2	-0.099	ISVNNVLPVFDNLmQQK	29.3	0.02	44552.6	HUMAN	Cathepsin D precursor
P06732	1	5.5	997.869	2	-0.11	GTGGVDTAAVGSVFDVSNADR	34.2	0.00032	43101.5	HUMAN	Creatine kinase M-type
P63104	1	11.8	1106.7	3	-0.18	TAFDEAIAELDTLSEESYKDSTLImQLLR	39.2	0.00075	27745.3	HUMAN	14-3-3 protein zeta/delta
P61626	1	8.1	700.752	2	-0.092	STDYGIFQINSR	36.4	0.00091	16537.2	HUMAN	Lysozyme C precursor
Q6B0J6	1	8.2	1007.75	3	0.88	GIETGSEDLEILPNGLAFISSGLKYPGIK	38.9	0.00066	39731.6	HUMAN	Paraoxonase 1
