# Supplementary material for: Proteomic Analysis of Skin Invasion by Blood Fluke Larvae
Source: PLoS Negl Trop Dis. 2008 Jul 16;2(7):e262. doi: 10.1371/journal.pntd.0000262 (PMC2467291; doi:10.1371/journal.pntd.0000262)
Supplement: Table S9 — Mass spec data and unique sequences of proteins from Table 2, 2 hour control. (0.14 MB XLS) [file pntd.0000262.s010.xls]

## Sheet: table 6
S9 Human proteins identified in the 2hrs control, listed in the same order as Table 2.
In Table 2 all CID spectra were counted, here each unique sequence is listed only once.
m" stands for methionine sulfoxide; "q" stands for pyroglutamic acid
Acc.#	unique peptides	% cov	m/z	z	mass error [Da]	sequence	score	exp.	MW	species	name
Q5DT20	2	0.9	475.01	2	0.3	HGSSSGSSSR	25.4	0.003	282363	HUMAN	Hornerin
Q5DT20	2	0.9	792.792	2	-0.069	GPYESGSGHSSGLGHR	31.3	7.2e-06	282363	HUMAN	Hornerin
P01023	48	45.5	756.292	2	-0.097	AAQVTIQSSGTFSSK	40.6	3.7e-05	163279	HUMAN	Alpha-2-macroglobulin precursor
P01023	48	45.5	1030.92	2	-0.11	AFQPFFVELTmPYSVIR	42.2	8.4e-06	163279	HUMAN	Alpha-2-macroglobulin precursor
P01023	48	45.5	1041.9	2	-0.11	AGAFCLSEDAGLGISSTASLR	42.2	6.9e-06	163279	HUMAN	Alpha-2-macroglobulin precursor
P01023	48	45.5	628.269	2	-0.056	AIGYLNTGYQR	30.5	0.0039	163279	HUMAN	Alpha-2-macroglobulin precursor
P01023	48	45.5	783.346	2	-0.074	ALLAYAFALAGNQDK	46.2	0.00012	163279	HUMAN	Alpha-2-macroglobulin precursor
P01023	48	45.5	740.736	2	-0.085	DmYSFLEDmGLK	34	8.6e-06	163279	HUMAN	Alpha-2-macroglobulin precursor
P01023	48	45.5	890.451	2	-0.058	DTVIKPLLVEPEGLEK	40.8	0.00017	163279	HUMAN	Alpha-2-macroglobulin precursor
P01023	48	45.5	1198.95	2	-0.13	ETTFNSLLCPSGGEVSEELSLK	26.8	0.0007	163279	HUMAN	Alpha-2-macroglobulin precursor
P01023	48	45.5	523.731	2	-0.067	FEVQVTVPK	28.3	0.0047	163279	HUMAN	Alpha-2-macroglobulin precursor
P01023	48	45.5	947.447	2	-0.084	GHFSISIPVKSDIAPVAR	40.1	5.5e-05	163279	HUMAN	Alpha-2-macroglobulin precursor
P01023	48	45.5	676.853	2	-0.071	GVPIPNKVIFIR	28.2	0.00033	163279	HUMAN	Alpha-2-macroglobulin precursor
P01023	48	45.5	1200.17	3	-0.06	HNVYINGITYTPVSSTNEKDmYSFLEDmGLK	36.5	0.00014	163279	HUMAN	Alpha-2-macroglobulin precursor
P01023	48	45.5	709.747	2	-0.055	HYDGSYSTFGER	35.2	1.4e-05	163279	HUMAN	Alpha-2-macroglobulin precursor
P01023	48	45.5	802.811	2	-0.11	IAQWQSFQLEGGLK	35.3	0.00046	163279	HUMAN	Alpha-2-macroglobulin precursor
P01023	48	45.5	697.18	2	0.3	KLSFYYLImAK	33.8	0.0013	163279	HUMAN	Alpha-2-macroglobulin precursor
P01023	48	45.5	1055.48	2	-0.063	LHTEAQIQEEGTVVELTGR	52.7	7.9e-08	163279	HUMAN	Alpha-2-macroglobulin precursor
P01023	48	45.5	922.884	2	-0.14	LLIYAVLPTGDVIGDSAK	38.7	2.2e-05	163279	HUMAN	Alpha-2-macroglobulin precursor
P01023	48	45.5	1030.95	2	-0.097	LLLQQVSLPELPGEYSmK	36.2	3.4e-05	163279	HUMAN	Alpha-2-macroglobulin precursor
P01023	48	45.5	605.757	2	-0.068	LPPNVVEESAR	34.7	4.9e-05	163279	HUMAN	Alpha-2-macroglobulin precursor
P01023	48	45.5	632.741	2	-0.095	LSFYYLImAK	35.1	0.0016	163279	HUMAN	Alpha-2-macroglobulin precursor
P01023	48	45.5	773.346	2	-0.058	LVHVEEPHTETVR	31.1	0.0001	163279	HUMAN	Alpha-2-macroglobulin precursor
P01023	48	45.5	708.84	2	-0.078	MVSGFIPLKPTVK	27.7	0.0017	163279	HUMAN	Alpha-2-macroglobulin precursor
P01023	48	45.5	716.854	2	-0.062	mVSGFIPLKPTVK	33.2	8.4e-05	163279	HUMAN	Alpha-2-macroglobulin precursor
P01023	48	45.5	697.776	2	-0.068	NEDSLVFVQTDK	41.1	9e-05	163279	HUMAN	Alpha-2-macroglobulin precursor
P01023	48	45.5	746.323	2	-0.078	NQGNTWLTAFVLK	40.2	0.00027	163279	HUMAN	Alpha-2-macroglobulin precursor
P01023	48	45.5	916.272	2	-0.16	qFSFPLSSEPFQGSYK	39.4	2.3e-06	163279	HUMAN	Alpha-2-macroglobulin precursor
P01023	48	45.5	924.847	2	-0.097	QFSFPLSSEPFQGSYK	32.1	0.00072	163279	HUMAN	Alpha-2-macroglobulin precursor
P01023	48	45.5	566.19	2	-0.11	qGIPFFGQVR	29.6	0.014	163279	HUMAN	Alpha-2-macroglobulin precursor
P01023	48	45.5	574.746	2	-0.068	QGIPFFGQVR	28.3	0.019	163279	HUMAN	Alpha-2-macroglobulin precursor
P01023	48	45.5	504.164	2	-0.058	qKDNGCFR	15.3	0.071	163279	HUMAN	Alpha-2-macroglobulin precursor
P01023	48	45.5	1185.49	2	-0.097	qQNAQGGFSSTQDTVVALHALSK	41.9	5e-07	163279	HUMAN	Alpha-2-macroglobulin precursor
P01023	48	45.5	796.343	3	-0.06	QQNAQGGFSSTQDTVVALHALSK	36	0.0073	163279	HUMAN	Alpha-2-macroglobulin precursor
P01023	48	45.5	1015.44	2	-0.083	SGGRTEHPFTVEEFVLPK	26.6	0.0024	163279	HUMAN	Alpha-2-macroglobulin precursor
P01023	48	45.5	552.256	2	-0.051	SSGSLLNNAIK	30	0.026	163279	HUMAN	Alpha-2-macroglobulin precursor
P01023	48	45.5	857.341	2	-0.081	SSSNEEVmFLTVQVK	36.6	0.015	163279	HUMAN	Alpha-2-macroglobulin precursor
P01023	48	45.5	765.269	2	-0.084	TAQEGDHGSHVYTK	24.8	0.00042	163279	HUMAN	Alpha-2-macroglobulin precursor
P01023	48	45.5	558.194	3	-0.097	TEHPFTVEEFVLPK	35.7	0.051	163279	HUMAN	Alpha-2-macroglobulin precursor
P01023	48	45.5	809.343	2	-0.085	TEVSSNHVLIYLDK	35.5	0.00027	163279	HUMAN	Alpha-2-macroglobulin precursor
P01023	48	45.5	786.835	2	-0.072	TGTHGLLVKQEDmK	28.5	0.00018	163279	HUMAN	Alpha-2-macroglobulin precursor
P01023	48	45.5	1035.42	2	-0.11	TTVmVKNEDSLVFVQTDK	31.7	5.1e-05	163279	HUMAN	Alpha-2-macroglobulin precursor
P01023	48	45.5	1024.94	2	-0.092	VDLSFSPSQSLPASHAHLR	27.8	0.00072	163279	HUMAN	Alpha-2-macroglobulin precursor
P01023	48	45.5	630.21	2	-0.08	VGFYESDVMGR	30.9	3.8e-05	163279	HUMAN	Alpha-2-macroglobulin precursor
P01023	48	45.5	638.229	2	-0.059	VGFYESDVmGR	29.9	2.7e-06	163279	HUMAN	Alpha-2-macroglobulin precursor
P01023	48	45.5	942.444	2	-0.083	VSVQLEASPAFLAVPVEK	44.8	7.6e-05	163279	HUMAN	Alpha-2-macroglobulin precursor
P01023	48	45.5	636.735	2	-0.11	VTAAPQSVCALR	36.6	0.0041	163279	HUMAN	Alpha-2-macroglobulin precursor
P01023	48	45.5	942.704	3	-0.11	VVSmDENFHPLNELIPLVYIQDPK	40.6	0.0053	163279	HUMAN	Alpha-2-macroglobulin precursor
P01023	48	45.5	1274.45	2	-0.1	VYDYYETDEFAIAEYNAPCSK	36.7	7.6e-05	163279	HUMAN	Alpha-2-macroglobulin precursor
P01023	48	45.5	1055.06	3	-0.14	YNILPEKEEFPFALGVQTLPQTCDEPK	32.2	0.0083	163279	HUMAN	Alpha-2-macroglobulin precursor
P01009	24	55.1	1054.08	3	-0.13	AVLTIDEKGTEAAGAmFLEAIPmSIPPEVK	36.8	0.0087	46736.9	HUMAN	Alpha-1-antitrypsin precursor
P01009	24	55.1	624.596	3	-0.066	FNKPFVFLmIEQNTK	39.9	0.016	46736.9	HUMAN	Alpha-1-antitrypsin precursor
P01009	24	55.1	1129.96	2	-0.11	GTEAAGAMFLEAIPMSIPPEVK	42	1.9e-06	46736.9	HUMAN	Alpha-1-antitrypsin precursor
P01009	24	55.1	821.31	2	-0.13	ITPNLAEFAFSLYR	36.1	3.9e-06	46736.9	HUMAN	Alpha-1-antitrypsin precursor
P01009	24	55.1	610.82	2	-0.037	KLSSWVLLmK	33.2	0.0045	46736.9	HUMAN	Alpha-1-antitrypsin precursor
P01009	24	55.1	568.77	2	-0.03	KQINDYVEK	30.6	0.016	46736.9	HUMAN	Alpha-1-antitrypsin precursor
P01009	24	55.1	632.237	2	-0.065	LGmFNIQHCK	24.6	0.0059	46736.9	HUMAN	Alpha-1-antitrypsin precursor
P01009	24	55.1	696.283	2	-0.067	LGmFNIQHCKK	17.9	0.035	46736.9	HUMAN	Alpha-1-antitrypsin precursor
P01009	24	55.1	601.932	3	-0.06	LQHLENELTHDIITK	39.8	0.016	46736.9	HUMAN	Alpha-1-antitrypsin precursor
P01009	24	55.1	555.724	2	-0.081	LSITGTYDLK	34.3	0.0081	46736.9	HUMAN	Alpha-1-antitrypsin precursor
P01009	24	55.1	546.745	2	-0.065	LSSWVLLmK	29.1	0.02	46736.9	HUMAN	Alpha-1-antitrypsin precursor
P01009	24	55.1	1029.4	2	-0.079	LYHSEAFTVNFGDTEEAK	49.9	8.7e-08	46736.9	HUMAN	Alpha-1-antitrypsin precursor
P01009	24	55.1	731.802	2	-0.06	qINDYVEKGTQGK	30	0.003	46736.9	HUMAN	Alpha-1-antitrypsin precursor
P01009	24	55.1	740.291	2	-0.085	QINDYVEKGTQGK	21.2	0.072	46736.9	HUMAN	Alpha-1-antitrypsin precursor
P01009	24	55.1	972.436	2	-0.11	SASLHLPKLSITGTYDLK	27.8	0.0054	46736.9	HUMAN	Alpha-1-antitrypsin precursor
P01009	24	55.1	398.187	2	-0.021	SPLFmGK	22.9	0.035	46736.9	HUMAN	Alpha-1-antitrypsin precursor
P01009	24	55.1	390.18	2	-0.03	SPLFMGK	23.9	0.054	46736.9	HUMAN	Alpha-1-antitrypsin precursor
P01009	24	55.1	508.227	2	-0.084	SVLGQLGITK	34.9	0.018	46736.9	HUMAN	Alpha-1-antitrypsin precursor
P01009	24	55.1	890.335	2	-0.053	TDTSHHDQDHPTFNK	29.1	3.2e-05	46736.9	HUMAN	Alpha-1-antitrypsin precursor
P01009	24	55.1	1134.8	3	-0.075	TDTSHHDQDHPTFNKITPNLAEFAFSLYR	38.7	0.00055	46736.9	HUMAN	Alpha-1-antitrypsin precursor
P01009	24	55.1	1287.59	2	-0.083	TLNQPDSQLQLTTGNGLFLSEGLK	39.6	4.9e-07	46736.9	HUMAN	Alpha-1-antitrypsin precursor
P01009	24	55.1	1011.16	3	0.62	TLNQPDSQLQLTTGNGLFLSEGLKLVDK	25.7	0.027	46736.9	HUMAN	Alpha-1-antitrypsin precursor
P01009	24	55.1	917.377	2	-0.088	VFSNGADLSGVTEEAPLK	38.9	4.2e-05	46736.9	HUMAN	Alpha-1-antitrypsin precursor
P01009	24	55.1	1081.48	2	-0.091	VFSNGADLSGVTEEAPLKLSK	34.7	0.00014	46736.9	HUMAN	Alpha-1-antitrypsin precursor
P05155	10	24.2	593.267	2	-0.086	FQPTLLTLPR	26.5	0.091	55154.7	HUMAN	Plasma protease C1 inhibitor precursor
P05155	10	24.2	913.925	2	-0.067	GVTSVSQIFHSPDLAIR	29.6	0.00069	55154.7	HUMAN	Plasma protease C1 inhibitor precursor
P05155	10	24.2	951.917	2	-0.055	HRLEDmEQALSPSVFK	30.7	3.6e-05	55154.7	HUMAN	Plasma protease C1 inhibitor precursor
P05155	10	24.2	780.365	2	-0.067	KYPVAHFIDQTLK	32.2	0.0057	55154.7	HUMAN	Plasma protease C1 inhibitor precursor
P05155	10	24.2	805.307	2	-0.086	LEDmEQALSPSVFK	38	7e-05	55154.7	HUMAN	Plasma protease C1 inhibitor precursor
P05155	10	24.2	558.737	2	-0.062	LLDSLPSDTR	32.3	0.018	55154.7	HUMAN	Plasma protease C1 inhibitor precursor
P05155	10	24.2	659.321	2	-0.09	LVLLNAIYLSAK	40.4	1e-05	55154.7	HUMAN	Plasma protease C1 inhibitor precursor
P05155	10	24.2	542.197	2	-0.071	LYHAFSAmK	20	0.03	55154.7	HUMAN	Plasma protease C1 inhibitor precursor
P05155	10	24.2	690.31	2	-0.044	NSVIKVPmmNSK	18.4	0.07	55154.7	HUMAN	Plasma protease C1 inhibitor precursor
P05155	10	24.2	455.678	2	-0.057	TLYSSSPR	21.9	0.016	55154.7	HUMAN	Plasma protease C1 inhibitor precursor
P01011	6	18	480.69	2	-0.07	ADLSGITGAR	34	0.017	47651.3	HUMAN	Alpha-1-antichymotrypsin precursor
P01011	6	18	954.383	2	-0.1	AVLDVFEEGTEASAATAVK	39	1.8e-05	47651.3	HUMAN	Alpha-1-antichymotrypsin precursor
P01011	6	18	608.289	2	-0.08	ITLLSALVETR	39.6	0.0011	47651.3	HUMAN	Alpha-1-antichymotrypsin precursor
P01011	6	18	496.758	2	-0.034	KLINDYVK	29.5	0.062	47651.3	HUMAN	Alpha-1-antichymotrypsin precursor
P01011	6	18	946.358	2	-0.081	LYGSEAFATDFQDSAAAK	37.1	2.2e-05	47651.3	HUMAN	Alpha-1-antichymotrypsin precursor
P01011	6	18	547.775	2	-0.045	NLAVSQVVHK	31.5	0.0051	47651.3	HUMAN	Alpha-1-antichymotrypsin precursor
P01008	1	3	837.846	2	-0.08	LQPLDFKENAEQSR	16.3	0.084	52602.9	HUMAN	Antithrombin-III precursor
P61769	1	8.4	561.777	2	-0.04	VNHVTLSQPK	25.2	0.0037	13714.7	HUMAN	Beta-2-microglobulin precursor
P02760	3	8.8	511.19	2	-0.08	ETLLQDFR	26.2	0.068	38999.9	HUMAN	AMBP protein precursor [Contains: Alpha-1-microglobulin
P02760	3	8.8	1207.98	2	-0.6	mTVSTLVLGEGATEAEISmTSTR	29.8	7.1e-05	38999.9	HUMAN	AMBP protein precursor [Contains: Alpha-1-microglobulin
P01042	1	2	661.277	2	-0.053	AATGECTATVGKR	27.2	0.00022	71958	HUMAN	Kininogen-1 precursor
P01040	1	22.4	731.337	3	-0.061	IPGGLSEAKPATPEIQEIVDK	34.6	0.01	11006.6	HUMAN	Cystatin-A
P02768	59	78.7	388.181	2	1.5	AACLLPK	19	0.00081	69367.4	HUMAN	Serum albumin precursor
P02768	59	78.7	686.212	2	-0.075	AAFTECCQAADK	33.4	0.0029	69367.4	HUMAN	Serum albumin precursor
P02768	59	78.7	750.273	2	-0.047	ADDKETCFAEEGK	26	0.011	69367.4	HUMAN	Serum albumin precursor
P02768	59	78.7	438.731	2	-2	AEFAEVSK	23.4	0.0049	69367.4	HUMAN	Serum albumin precursor
P02768	59	78.7	825.876	2	-0.075	AEFAEVSKLVTDLTK	45.1	8.7e-06	69367.4	HUMAN	Serum albumin precursor
P02768	59	78.7	1245.57	2	-0.08	ALVLIAFAQYLQQCPFEDHVK	43.7	4.1e-07	69367.4	HUMAN	Serum albumin precursor
P02768	59	78.7	679.722	2	-0.096	AVmDDFAAFVEK	37.2	1.6e-05	69367.4	HUMAN	Serum albumin precursor
P02768	59	78.7	671.731	2	-0.09	AVMDDFAAFVEK	35.8	6.6e-05	69367.4	HUMAN	Serum albumin precursor
P02768	59	78.7	776.746	2	-0.056	CCAAADPHECYAK	28.4	0.0011	69367.4	HUMAN	Serum albumin precursor
P02768	59	78.7	569.693	2	-0.06	CCTESLVNR	29.3	0.0058	69367.4	HUMAN	Serum albumin precursor
P02768	59	78.7	383.868	3	0.004	DAHKSEVAHR	31.8	0.0076	69367.4	HUMAN	Serum albumin precursor
P02768	59	78.7	470.673	2	-0.055	DDNPNLPR	23.8	0.094	69367.4	HUMAN	Serum albumin precursor
P02768	59	78.7	476.195	2	-0.029	DLGEENFK	26.7	0.03	69367.4	HUMAN	Serum albumin precursor
P02768	59	78.7	599.235	2	-0.047	DVCKNYAEAK	26.4	0.034	69367.4	HUMAN	Serum albumin precursor
P02768	59	78.7	820.423	2	0.028	DVFLGmFLYEYAR	39.1	1.9e-06	69367.4	HUMAN	Serum albumin precursor
P02768	59	78.7	812.267	2	-0.13	DVFLGMFLYEYAR	35.2	2.5e-05	69367.4	HUMAN	Serum albumin precursor
P02768	59	78.7	1130.44	2	-0.074	EFNAETFTFHADICTLSEK	41.5	1e-06	69367.4	HUMAN	Serum albumin precursor
P02768	59	78.7	920.905	2	-0.056	EQLKAVMDDFAAFVEK	44.7	3e-07	69367.4	HUMAN	Serum albumin precursor
P02768	59	78.7	928.884	2	-0.075	EQLKAVmDDFAAFVEK	39.3	3.2e-06	69367.4	HUMAN	Serum albumin precursor
P02768	59	78.7	725.682	2	-0.086	ETYGEmADCCAK	22.6	0.0069	69367.4	HUMAN	Serum albumin precursor
P02768	59	78.7	409.522	3	-0.018	FKDLGEENFK	35.1	0.027	69367.4	HUMAN	Serum albumin precursor
P02768	59	78.7	626.752	2	-0.08	FPKAEFAEVSK	31.3	0.0048	69367.4	HUMAN	Serum albumin precursor
P02768	59	78.7	480.722	2	-0.063	FQNALLVR	28.6	0.041	69367.4	HUMAN	Serum albumin precursor
P02768	59	78.7	656.332	2	-0.042	HPDYSVVLLLR	30.6	0.001	69367.4	HUMAN	Serum albumin precursor
P02768	59	78.7	581.535	3	-0.1	HPYFYAPELLFFAK	42.4	0.00066	69367.4	HUMAN	Serum albumin precursor
P02768	59	78.7	633.609	3	-0.061	HPYFYAPELLFFAKR	42.2	0.0035	69367.4	HUMAN	Serum albumin precursor
P02768	59	78.7	571.244	2	-0.11	KLVAASQAALGL	29.6	0.00089	69367.4	HUMAN	Serum albumin precursor
P02768	59	78.7	376.836	3	-0.068	KQTALVELVK	44.5	0.066	69367.4	HUMAN	Serum albumin precursor
P02768	59	78.7	547.242	3	-0.075	KVPQVSTPTLVEVSR	41.8	0.00055	69367.4	HUMAN	Serum albumin precursor
P02768	59	78.7	528.265	2	-0.033	KYLYEIAR	31.4	0.035	69367.4	HUMAN	Serum albumin precursor
P02768	59	78.7	648.776	2	-0.08	LAKTYETTLEK	31.2	0.0051	69367.4	HUMAN	Serum albumin precursor
P02768	59	78.7	539.722	2	1.9	LDELRDEGK	20.5	0.0016	69367.4	HUMAN	Serum albumin precursor
P02768	59	78.7	507.163	2	-0.14	LVAASQAALGL	36.4	0.00015	69367.4	HUMAN	Serum albumin precursor
P02768	59	78.7	575.238	2	-0.073	LVNEVTEFAK	35.9	0.00075	69367.4	HUMAN	Serum albumin precursor
P02768	59	78.7	884.03	3	-0.063	LVRPEVDVMCTAFHDNEETFLK	48	8.2e-06	69367.4	HUMAN	Serum albumin precursor
P02768	59	78.7	888.709	3	-0.72	LVRPEVDVmCTAFHDNEETFLK	39.4	0.00081	69367.4	HUMAN	Serum albumin precursor
P02768	59	78.7	772.595	3	-0.11	NYAEAKDVFLGmFLYEYAR	50.5	6.7e-06	69367.4	HUMAN	Serum albumin precursor
P02768	59	78.7	1150.48	2	-0.076	NYAEAKDVFLGMFLYEYAR	44.3	3.4e-08	69367.4	HUMAN	Serum albumin precursor
P02768	59	78.7	829.323	2	-0.057	QNCELFEQLGEYK	40.6	3.7e-05	69367.4	HUMAN	Serum albumin precursor
P02768	59	78.7	820.756	2	-0.11	qNCELFEQLGEYK	39.2	0.00014	69367.4	HUMAN	Serum albumin precursor
P02768	59	78.7	861.327	3	-0.1	qNCELFEQLGEYKFQNALLVR	48	0.00014	69367.4	HUMAN	Serum albumin precursor
P02768	59	78.7	867.034	3	-0.069	QNCELFEQLGEYKFQNALLVR	39.2	0.00052	69367.4	HUMAN	Serum albumin precursor
P02768	59	78.7	500.77	2	-0.036	QTALVELVK	27.6	0.023	69367.4	HUMAN	Serum albumin precursor
P02768	59	78.7	489.909	3	-0.043	RHPDYSVVLLLR	47.2	0.0072	69367.4	HUMAN	Serum albumin precursor
P02768	59	78.7	633.574	3	-0.095	RHPYFYAPELLFFAK	46.6	2.9e-05	69367.4	HUMAN	Serum albumin precursor
P02768	59	78.7	897.346	3	-0.096	RmPCAEDYLSVVLNQLCVLHEK	43.1	0.00041	69367.4	HUMAN	Serum albumin precursor
P02768	59	78.7	637.527	3	-0.12	RPCFSALEVDETYVPK	34.6	0.003	69367.4	HUMAN	Serum albumin precursor
P02768	59	78.7	997.348	3	-0.1	SHCIAEVENDEmPADLPSLAADFVESK	50.3	6.4e-07	69367.4	HUMAN	Serum albumin precursor
P02768	59	78.7	1164.78	3	-0.079	SHCIAEVENDEmPADLPSLAADFVESKDVCK	43	2.9e-06	69367.4	HUMAN	Serum albumin precursor
P02768	59	78.7	509.215	2	-0.057	SLHTLFGDK	29	0.016	69367.4	HUMAN	Serum albumin precursor
P02768	59	78.7	966.464	2	-0.058	SLHTLFGDKLCTVATLR	43.4	5.8e-07	69367.4	HUMAN	Serum albumin precursor
P02768	59	78.7	749.728	2	-0.065	TCVADESAENCDK	41.5	5.7e-05	69367.4	HUMAN	Serum albumin precursor
P02768	59	78.7	833.36	3	0.32	TCVADESAENCDKSLHTLFGDK	32.5	0.0073	69367.4	HUMAN	Serum albumin precursor
P02768	59	78.7	334.854	3	-0.003	TPVSDRVTK	28.2	0.06	69367.4	HUMAN	Serum albumin precursor
P02768	59	78.7	492.687	2	-0.061	TYETTLEK	20.8	0.059	69367.4	HUMAN	Serum albumin precursor
P02768	59	78.7	682.291	3	-0.079	VFDEFKPLVEEPQNLIK	49.3	0.00012	69367.4	HUMAN	Serum albumin precursor
P02768	59	78.7	756.327	2	-0.098	VPQVSTPTLVEVSR	32	3.3e-05	69367.4	HUMAN	Serum albumin precursor
P02768	59	78.7	722.236	2	-0.089	YICENQDSISSK	35	2e-05	69367.4	HUMAN	Serum albumin precursor
P02768	59	78.7	831.791	2	-0.075	YKAAFTECCQAADK	40.8	6.4e-06	69367.4	HUMAN	Serum albumin precursor
P02766	11	73.5	697.742	2	-0.073	AADDTWEPFASGK	31	0.00038	15887.2	HUMAN	Transthyretin precursor
P02766	11	73.5	1226.05	2	-0.057	ALGISPFHEHAEVVFTANDSGPR	39.3	1.7e-06	15887.2	HUMAN	Transthyretin precursor
P02766	11	73.5	683.819	2	-0.065	GSPAINVAVHVFR	33.1	7.1e-05	15887.2	HUMAN	Transthyretin precursor
P02766	11	73.5	747.872	2	-0.059	GSPAINVAVHVFRK	35.1	5.8e-06	15887.2	HUMAN	Transthyretin precursor
P02766	11	73.5	761.795	2	-0.067	KAADDTWEPFASGK	40.9	6.3e-06	15887.2	HUMAN	Transthyretin precursor
P02766	11	73.5	1258.6	2	-0.075	RYTIAALLSPYSYSTTAVVTNPK	37.8	2.2e-06	15887.2	HUMAN	Transthyretin precursor
P02766	11	73.5	1228.02	2	-0.063	TSESGELHGLTTEEEFVEGIYK	38.5	3.8e-06	15887.2	HUMAN	Transthyretin precursor
P02766	11	73.5	1047.42	3	-0.093	TSESGELHGLTTEEEFVEGIYKVEIDTK	41.5	2.4e-05	15887.2	HUMAN	Transthyretin precursor
P02766	11	73.5	1010.51	2	-0.068	VLDAVRGSPAINVAVHVFR	23.4	0.016	15887.2	HUMAN	Transthyretin precursor
P02766	11	73.5	1180.51	2	-0.11	YTIAALLSPYSYSTTAVVTNPK	43.3	1.2e-05	15887.2	HUMAN	Transthyretin precursor
P02766	11	73.5	1245.04	2	-0.1	YTIAALLSPYSYSTTAVVTNPKE	47.9	2.5e-06	15887.2	HUMAN	Transthyretin precursor
P43652	1	2.7	857.365	2	-0.1	IAPQLSTEELVSLGEK	28.4	0.00018	69069.8	HUMAN	Afamin precursor
Q9UL85	2	24.8	497.211	2	-0.079	LLIYGASTR	30.3	0.021	11761.3	HUMAN	Myosin-reactive immunoglobulin kappa chain variable region
Q9UL85	2	24.8	959.379	2	-0.1	EIVmTQSPATLSVSPGER	37.1	1.5e-05	11761.3	HUMAN	Myosin-reactive immunoglobulin kappa chain variable region
Q6GMY2	3	10.3	809.312	2	-0.096	QVGSGVTTDQVQAEAK	30.4	0.00014	66185.2	HUMAN	IGHM protein
Q6GMY2	3	10.3	887.439	2	-0.07	GVALHRPDVYLLPPAR	25.1	0.057	66185.2	HUMAN	IGHM protein
Q6GMY2	3	10.3	679.321	2	1.5	NSLYLQmNSLR	24.7	2.4e-06	66185.2	HUMAN	IGHM protein
P01620	4	45.9	781.655	3	-0.069	ATGIPDRFSGSGSGTDFTLTISR	34.9	0.019	11775.2	HUMAN	Ig kappa chain V-III region SIE
P01620	4	45.9	942.398	2	-0.11	EIVLTQSPGTLSLSPGER	36.2	3.7e-05	11775.2	HUMAN	Ig kappa chain V-III region SIE
P01620	4	45.9	816.795	2	-0.1	FSGSGSGTDFTLTISR	37.2	9.2e-05	11775.2	HUMAN	Ig kappa chain V-III region SIE
P01620	4	45.9	490.23	2	-0.053	LLIYGASSR	27.8	0.077	11775.2	HUMAN	Ig kappa chain V-III region SIE
P01876	9	26.3	770.766	2	-0.1	DASGVTFTWTPSSGK	39.4	3.9e-06	37655	HUMAN	Ig alpha-1 chain C region
P01876	9	26.3	559.271	2	-0.051	GFSPKDVLVR	26.9	0.023	37655	HUMAN	Ig alpha-1 chain C region
P01876	9	26.3	784.97	3	-0.079	KGDTFSCmVGHEALPLAFTQK	37.3	0.0012	37655	HUMAN	Ig alpha-1 chain C region
P01876	9	26.3	909.826	2	-0.14	qEPSQGTTTFAVTSILR	35.8	2.5e-05	37655	HUMAN	Ig alpha-1 chain C region
P01876	9	26.3	918.394	2	-0.085	QEPSQGTTTFAVTSILR	32.1	2e-05	37655	HUMAN	Ig alpha-1 chain C region
P01876	9	26.3	470.701	2	-0.045	SAVQGPPER	22.9	0.042	37655	HUMAN	Ig alpha-1 chain C region
P01876	9	26.3	466.223	2	-0.054	TPLTATLSK	20.1	0.011	37655	HUMAN	Ig alpha-1 chain C region
P01876	9	26.3	607.263	2	-0.057	WLQGSQELPR	30	0.022	37655	HUMAN	Ig alpha-1 chain C region
P01876	9	26.3	735.84	2	-0.049	WLQGSQELPREK	28.1	0.017	37655	HUMAN	Ig alpha-1 chain C region
Q6IN78	13	33.3	427.22	2	1	DTLmISR	21.1	0.00016	50854.2	HUMAN	IGHG1 protein
Q6IN78	13	33.3	643.768	2	-0.073	EPQVYTLPPSR	22.9	0.07	50854.2	HUMAN	IGHG1 protein
Q6IN78	13	33.3	936.931	2	-0.058	EPQVYTLPPSRDELTK	31.3	0.0018	50854.2	HUMAN	IGHG1 protein
Q6IN78	13	33.3	839.325	2	-0.079	FNWYVDGVEVHNAK	39.3	2.6e-06	50854.2	HUMAN	IGHG1 protein
Q6IN78	13	33.3	1272.49	2	-0.081	GFYPSDIAVEWESNGQPENNYK	33.9	0.00025	50854.2	HUMAN	IGHG1 protein
Q6IN78	13	33.3	593.772	2	-0.055	GPSVFPLAPSSK	28.4	0.013	50854.2	HUMAN	IGHG1 protein
Q6IN78	13	33.3	419.624	2	0.88	GRFTISR	17.4	0.034	50854.2	HUMAN	IGHG1 protein
Q6IN78	13	33.3	581.255	2	-0.063	NQVSLTCLVK	30.9	0.0021	50854.2	HUMAN	IGHG1 protein
Q6IN78	13	33.3	1069.94	2	-0.078	TPEVTCVVVDVSHEDPEVK	34.5	9e-05	50854.2	HUMAN	IGHG1 protein
Q6IN78	13	33.3	937.364	2	-0.1	TTPPVLDSDGSFFLYSK	36.6	4.1e-06	50854.2	HUMAN	IGHG1 protein
Q6IN78	13	33.3	634.303	2	0.43	VSNKALPAPIEK	28.5	0.013	50854.2	HUMAN	IGHG1 protein
Q6IN78	13	33.3	904.432	2	-0.075	VVSVLTVLHQDWLNGK	38	2.5e-06	50854.2	HUMAN	IGHG1 protein
Q6IN78	13	33.3	743.661	3	0.25	VVSVLTVLHQDWLNGKEYK	34.6	0.0018	50854.2	HUMAN	IGHG1 protein
Q6GMV9	11	50.2	781.655	3	-0.069	ATGIPDRFSGSGSGTDFTLTISR	34.9	0.019	25646.1	HUMAN	IGKC protein
Q6GMV9	11	50.2	751.795	2	-0.088	DSTYSLSSTLTLSK	34.7	6.3e-05	25646.1	HUMAN	IGKC protein
Q6GMV9	11	50.2	816.795	2	-0.1	FSGSGSGTDFTLTISR	37.2	9.2e-05	25646.1	HUMAN	IGKC protein
Q6GMV9	11	50.2	714.306	3	-0.059	HKVYACEVTHQGLSSPVTK	48.8	4.8e-06	25646.1	HUMAN	IGKC protein
Q6GMV9	11	50.2	1051.49	2	-0.073	RTVAAPSVFIFPPSDEQLK	41.4	1.1e-05	25646.1	HUMAN	IGKC protein
Q6GMV9	11	50.2	437.172	2	2	SFNRGEC	16.3	1.8e-05	25646.1	HUMAN	IGKC protein
Q6GMV9	11	50.2	899.351	2	-0.1	SGTASVVCLLNNFYPR	37.2	8.4e-06	25646.1	HUMAN	IGKC protein
Q6GMV9	11	50.2	973.398	2	-0.12	TVAAPSVFIFPPSDEQLK	33.9	0.00026	25646.1	HUMAN	IGKC protein
Q6GMV9	11	50.2	1068.4	2	-0.093	VDNALQSGNSQESVTEQDSK	47.3	1.3e-07	25646.1	HUMAN	IGKC protein
Q6GMV9	11	50.2	1207.49	3	0.25	VDNALQSGNSQESVTEQDSKDSTYSLSSTLTLSK	43.4	8.2e-06	25646.1	HUMAN	IGKC protein
Q6GMV9	11	50.2	938.412	2	-0.056	VYACEVTHQGLSSPVTK	38	0.0001	25646.1	HUMAN	IGKC protein
P68871	16	84.4	689.777	2	-0.077	EFTPPVQAAYQK	31.5	0.00018	15998.5	HUMAN	Hemoglobin subunit beta
P68871	16	84.4	1037.87	2	-0.1	FFESFGDLSTPDAVmGNPK	38.4	2.5e-05	15998.5	HUMAN	Hemoglobin subunit beta
P68871	16	84.4	1029.89	2	-0.088	FFESFGDLSTPDAVMGNPK	40.6	3.1e-07	15998.5	HUMAN	Hemoglobin subunit beta
P68871	16	84.4	741.305	2	1.5	GTFATLSELHCDK	25.6	0.00028	15998.5	HUMAN	Hemoglobin subunit beta
P68871	16	84.4	862.68	3	-0.072	GTFATLSELHCDKLHVDPENFR	35.9	0.003	15998.5	HUMAN	Hemoglobin subunit beta
P68871	16	84.4	599.931	3	-0.069	KVLGAFSDGLAHLDNLK	46.3	6.5e-05	15998.5	HUMAN	Hemoglobin subunit beta
P68871	16	84.4	563.744	2	-0.041	LHVDPENFR	15.7	0.019	15998.5	HUMAN	Hemoglobin subunit beta
P68871	16	84.4	637.77	2	-0.096	LLVVYPWTQR	26.5	0.0023	15998.5	HUMAN	Hemoglobin subunit beta
P68871	16	84.4	466.692	2	-0.072	SAVTALWGK	27.9	0.022	15998.5	HUMAN	Hemoglobin subunit beta
P68871	16	84.4	1114.51	2	-0.078	SAVTALWGKVNVDEVGGEALGR	41.6	8.2e-06	15998.5	HUMAN	Hemoglobin subunit beta
P68871	16	84.4	476.725	2	-0.033	VHLTPEEK	20.8	0.031	15998.5	HUMAN	Hemoglobin subunit beta
P68871	16	84.4	933.438	2	-0.072	VHLTPEEKSAVTALWGK	30.4	9.8e-05	15998.5	HUMAN	Hemoglobin subunit beta
P68871	16	84.4	835.364	2	-0.085	VLGAFSDGLAHLDNLK	40.4	1.6e-05	15998.5	HUMAN	Hemoglobin subunit beta
P68871	16	84.4	657.778	2	-0.058	VNVDEVGGEALGR	38.2	7.7e-05	15998.5	HUMAN	Hemoglobin subunit beta
P68871	16	84.4	575.275	2	-0.066	VVAGVANALAHK	35.8	0.00019	15998.5	HUMAN	Hemoglobin subunit beta
P68871	16	84.4	725.311	2	-0.091	VVAGVANALAHKYH	29.3	0.00013	15998.5	HUMAN	Hemoglobin subunit beta
P69905	17	73.2	1021.94	2	-0.067	AAWGKVGAHAGEYGAEALER	42.6	3.2e-07	15257.7	HUMAN	Hemoglobin subunit alpha
P69905	17	73.2	607.295	2	-0.048	Acetyl-VLSPADKTNVK	27.9	0.0041	15257.7	HUMAN	Hemoglobin subunit alpha
P69905	17	73.2	626.8	2	-0.061	FLASVSTVLTSK	34.4	6.4e-05	15257.7	HUMAN	Hemoglobin subunit alpha
P69905	17	73.2	1042.12	3	-0.076	KVADALTNAVAHVDDMPNALSALSDLHAHK	39.2	0.00024	15257.7	HUMAN	Hemoglobin subunit alpha
P69905	17	73.2	1047.45	3	-0.082	KVADALTNAVAHVDDmPNALSALSDLHAHK	41.7	2.9e-06	15257.7	HUMAN	Hemoglobin subunit alpha
P69905	17	73.2	535.252	2	-1	MFLSFPTTK	20.6	0.01	15257.7	HUMAN	Hemoglobin subunit alpha
P69905	17	73.2	968.088	3	-0.058	mFLSFPTTKTYFPHFDLSHGSAQVK	44.2	2.9e-06	15257.7	HUMAN	Hemoglobin subunit alpha
P69905	17	73.2	917.376	2	-0.074	TYFPHFDLSHGSAQVK	29.3	0.0001	15257.7	HUMAN	Hemoglobin subunit alpha
P69905	17	73.2	738.32	3	-0.048	TYFPHFDLSHGSAQVKGHGK	27.3	0.043	15257.7	HUMAN	Hemoglobin subunit alpha
P69905	17	73.2	999.427	3	-0.075	VADALTNAVAHVDDMPNALSALSDLHAHK	45.7	5.3e-05	15257.7	HUMAN	Hemoglobin subunit alpha
P69905	17	73.2	1004.74	3	-0.093	VADALTNAVAHVDDmPNALSALSDLHAHK	49.3	4.9e-07	15257.7	HUMAN	Hemoglobin subunit alpha
P69905	17	73.2	1089.14	3	-0.09	VADALTNAVAHVDDMPNALSALSDLHAHKLR	42	1.7e-05	15257.7	HUMAN	Hemoglobin subunit alpha
P69905	17	73.2	1094.59	3	0.028	VADALTNAVAHVDDmPNALSALSDLHAHKLR	44.6	4.7e-06	15257.7	HUMAN	Hemoglobin subunit alpha
P69905	17	73.2	510.505	3	-0.077	VGAHAGEYGAEALER	48	0.013	15257.7	HUMAN	Hemoglobin subunit alpha
P69905	17	73.2	861.375	3	-0.053	VGAHAGEYGAEALERMFLSFPTTK	41.6	1.2e-05	15257.7	HUMAN	Hemoglobin subunit alpha
P69905	17	73.2	866.692	3	-0.068	VGAHAGEYGAEALERmFLSFPTTK	39.2	0.00015	15257.7	HUMAN	Hemoglobin subunit alpha
P69905	17	73.2	586.265	2	-0.073	VLSPADKTNVK	22.9	0.072	15257.7	HUMAN	Hemoglobin subunit alpha
P02787	37	43.8	941.39	2	-0.052	ADRDQYELLCLDNTR	22.6	0.019	77050.6	HUMAN	Serotransferrin precursor
P02787	37	43.8	482.733	2	-0.037	APNHAVVTR	24.3	0.005	77050.6	HUMAN	Serotransferrin precursor
P02787	37	43.8	682.815	2	-0.051	CLVEKGDVAFVK	35.7	0.0023	77050.6	HUMAN	Serotransferrin precursor
P02787	37	43.8	489.719	2	-0.029	DGAGDVAFVK	34.2	0.0014	77050.6	HUMAN	Serotransferrin precursor
P02787	37	43.8	745.838	2	-0.065	DLLFKDSAHGFLK	33.3	0.00094	77050.6	HUMAN	Serotransferrin precursor
P02787	37	43.8	783.364	2	-0.039	DLLFRDDTVCLAK	26.3	0.01	77050.6	HUMAN	Serotransferrin precursor
P02787	37	43.8	662.304	2	-0.058	DSAHGFLKVPPR	22.3	0.044	77050.6	HUMAN	Serotransferrin precursor
P02787	37	43.8	606.219	2	-0.059	DSGFQmNQLR	28.4	0.028	77050.6	HUMAN	Serotransferrin precursor
P02787	37	43.8	598.219	2	-0.06	DSGFQMNQLR	32.5	0.018	77050.6	HUMAN	Serotransferrin precursor
P02787	37	43.8	815.311	2	-0.1	EDPQTFYYAVAVVK	37.1	0.0011	77050.6	HUMAN	Serotransferrin precursor
P02787	37	43.8	879.36	2	-0.1	EDPQTFYYAVAVVKK	33.9	0.00066	77050.6	HUMAN	Serotransferrin precursor
P02787	37	43.8	638.763	2	-0.057	EFQLFSSPHGK	28.2	0.012	77050.6	HUMAN	Serotransferrin precursor
P02787	37	43.8	946.935	2	-0.064	EFQLFSSPHGKDLLFK	35.1	0.00025	77050.6	HUMAN	Serotransferrin precursor
P02787	37	43.8	642.225	2	-0.063	EGYYGYTGAFR	25.6	0.00097	77050.6	HUMAN	Serotransferrin precursor
P02787	37	43.8	789.257	2	-0.076	FDEFFSEGCAPGSK	38.1	2.6e-05	77050.6	HUMAN	Serotransferrin precursor
P02787	37	43.8	583.766	2	-0.033	HQTVPQNTGGK	23.6	0.0045	77050.6	HUMAN	Serotransferrin precursor
P02787	37	43.8	637.284	2	-0.047	HSTIFENLANK	40	4.1e-05	77050.6	HUMAN	Serotransferrin precursor
P02787	37	43.8	808.342	2	-0.071	HSTIFENLANKADR	36	0.00012	77050.6	HUMAN	Serotransferrin precursor
P02787	37	43.8	1095.91	2	-0.099	ImNGEADAmSLDGGFVYIAGK	43.4	2e-07	77050.6	HUMAN	Serotransferrin precursor
P02787	37	43.8	1079.9	2	-0.11	IMNGEADAMSLDGGFVYIAGK	37.7	4.4e-06	77050.6	HUMAN	Serotransferrin precursor
P02787	37	43.8	1087.94	2	-0.072	ImNGEADAMSLDGGFVYIAGK	44.5	1.3e-06	77050.6	HUMAN	Serotransferrin precursor
P02787	37	43.8	529.557	3	-0.039	KPVEEYANCHLAR	43	6e-05	77050.6	HUMAN	Serotransferrin precursor
P02787	37	43.8	689.298	2	-0.056	KSASDLTWDNLK	29.2	0.02	77050.6	HUMAN	Serotransferrin precursor
P02787	37	43.8	588.248	2	-0.046	LHDRNTYEK	19	0.046	77050.6	HUMAN	Serotransferrin precursor
P02787	37	43.8	739.77	2	-0.1	MYLGYEYVTAIR	38.9	6.5e-06	77050.6	HUMAN	Serotransferrin precursor
P02787	37	43.8	747.798	2	-0.071	mYLGYEYVTAIR	43.5	2.5e-05	77050.6	HUMAN	Serotransferrin precursor
P02787	37	43.8	976.905	2	-0.067	NLNEKDYELLCLDGTR	42.1	1.1e-07	77050.6	HUMAN	Serotransferrin precursor
P02787	37	43.8	820.381	2	2	NTYEKYLGEEYVK	32.1	3.9e-08	77050.6	HUMAN	Serotransferrin precursor
P02787	37	43.8	625.24	2	-0.067	SASDLTWDNLK	29.5	0.0074	77050.6	HUMAN	Serotransferrin precursor
P02787	37	43.8	554.755	2	-0.049	SETKDLLFR	22.2	0.061	77050.6	HUMAN	Serotransferrin precursor
P02787	37	43.8	746.327	2	-0.056	SKEFQLFSSPHGK	35.1	7.4e-05	77050.6	HUMAN	Serotransferrin precursor
P02787	37	43.8	708.244	2	-0.12	SVIPSDGPSVACVK	32.2	0.00013	77050.6	HUMAN	Serotransferrin precursor
P02787	37	43.8	772.316	2	-0.095	SVIPSDGPSVACVKK	23	0.031	77050.6	HUMAN	Serotransferrin precursor
P02787	37	43.8	797.324	2	-0.084	TAGWNIPmGLLYNK	32.5	0.0026	77050.6	HUMAN	Serotransferrin precursor
P02787	37	43.8	598.247	2	-0.028	WCALSHHER	24.6	0.053	77050.6	HUMAN	Serotransferrin precursor
P02787	37	43.8	659.262	2	-0.036	WCAVSEHEATK	33.4	0.0035	77050.6	HUMAN	Serotransferrin precursor
P02787	37	43.8	500.707	2	-0.046	YLGEEYVK	26.8	0.015	77050.6	HUMAN	Serotransferrin precursor
P06727	3	10.4	650.788	2	-0.059	IDQNVEELKGR	31.1	0.026	45399.4	HUMAN	Apolipoprotein A-IV precursor
P06727	3	10.4	720.349	2	-0.055	KLVPFATELHER	27.8	0.0017	45399.4	HUMAN	Apolipoprotein A-IV precursor
P06727	3	10.4	695.285	3	-0.07	SLAELGGHLDQQVEEFRR	38.8	0.012	45399.4	HUMAN	Apolipoprotein A-IV precursor
P05090	4	21.2	615.745	2	-0.093	NILTSNNIDVK	30.4	0.0099	21275.8	HUMAN	Apolipoprotein D precursor
P05090	4	21.2	679.803	2	-0.082	NILTSNNIDVKK	35.8	0.012	21275.8	HUMAN	Apolipoprotein D precursor
P05090	4	21.2	712.294	2	-0.081	NPNLPPETVDSLK	24.1	0.0069	21275.8	HUMAN	Apolipoprotein D precursor
P05090	4	21.2	941.893	2	-0.077	WYEIEKIPTTFENGR	38.9	2.8e-05	21275.8	HUMAN	Apolipoprotein D precursor
P02647	23	67.8	506.749	2	-0.044	AKPALEDLR	27.9	0.076	30778.1	HUMAN	Apolipoprotein A-I precursor
P02647	23	67.8	608.279	2	-0.035	ATEHLSTLSEK	25.2	0.0031	30778.1	HUMAN	Apolipoprotein A-I precursor
P02647	23	67.8	618.244	2	-0.1	DLATVYVDVLK	38.4	0.00024	30778.1	HUMAN	Apolipoprotein A-I precursor
P02647	23	67.8	825.87	2	-0.069	DLATVYVDVLKDSGR	31.9	3e-05	30778.1	HUMAN	Apolipoprotein A-I precursor
P02647	23	67.8	908.361	2	-0.068	DSGRDYVSQFEGSALGK	37.5	4.5e-05	30778.1	HUMAN	Apolipoprotein A-I precursor
P02647	23	67.8	700.761	2	-0.078	DYVSQFEGSALGK	41.1	2.3e-06	30778.1	HUMAN	Apolipoprotein A-I precursor
P02647	23	67.8	966.88	2	-0.09	EQLGPVTQEFWDNLEK	28.4	0.00014	30778.1	HUMAN	Apolipoprotein A-I precursor
P02647	23	67.8	706.306	2	-0.031	KWQEEMELYR	27.8	0.013	30778.1	HUMAN	Apolipoprotein A-I precursor
P02647	23	67.8	579.278	2	-0.039	LEALKENGGAR	29.7	0.014	30778.1	HUMAN	Apolipoprotein A-I precursor
P02647	23	67.8	806.812	2	-0.084	LLDNWDSVTSTFSK	37.2	0.00018	30778.1	HUMAN	Apolipoprotein A-I precursor
P02647	23	67.8	1101.49	2	-0.077	LREQLGPVTQEFWDNLEK	38.7	1.3e-06	30778.1	HUMAN	Apolipoprotein A-I precursor
P02647	23	67.8	524.167	2	-0.094	LSPLGEEmR	30.3	0.011	30778.1	HUMAN	Apolipoprotein A-I precursor
P02647	23	67.8	615.783	2	-0.075	QGLLPVLESFK	30	0.011	30778.1	HUMAN	Apolipoprotein A-I precursor
P02647	23	67.8	607.214	2	-0.13	qGLLPVLESFK	27.9	0.0046	30778.1	HUMAN	Apolipoprotein A-I precursor
P02647	23	67.8	568.285	2	-0.024	qKLHELQEK	29.4	0.01	30778.1	HUMAN	Apolipoprotein A-I precursor
P02647	23	67.8	434.475	3	-0.08	THLAPYSDELR	36.4	0.0059	30778.1	HUMAN	Apolipoprotein A-I precursor
P02647	23	67.8	529.237	3	-0.037	THLAPYSDELRQR	32.4	0.019	30778.1	HUMAN	Apolipoprotein A-I precursor
P02647	23	67.8	734.363	2	-0.036	VEPLRAELQEGAR	26.6	0.043	30778.1	HUMAN	Apolipoprotein A-I precursor
P02647	23	67.8	731.853	2	-0.076	VKDLATVYVDVLK	41	0.002	30778.1	HUMAN	Apolipoprotein A-I precursor
P02647	23	67.8	626.737	2	-0.077	VQPYLDDFQK	26.5	0.02	30778.1	HUMAN	Apolipoprotein A-I precursor
P02647	23	67.8	693.764	2	-0.097	VSFLSALEEYTK	39.1	3.2e-05	30778.1	HUMAN	Apolipoprotein A-I precursor
P02647	23	67.8	757.844	2	-0.065	VSFLSALEEYTKK	30.6	0.00016	30778.1	HUMAN	Apolipoprotein A-I precursor
P02647	23	67.8	642.237	2	-0.053	WQEEMELYR	33.1	0.0018	30778.1	HUMAN	Apolipoprotein A-I precursor
P02647	23	67.8	650.232	2	-0.055	WQEEmELYR	26.2	0.018	30778.1	HUMAN	Apolipoprotein A-I precursor
P02649	6	24.9	749.317	2	-0.088	AATVGSLAGQPLQER	38	0.00034	36154.4	HUMAN	Apolipoprotein E precursor
P02649	6	24.9	657.307	2	-0.055	AKLEEQAQQIR	35.2	0.0028	36154.4	HUMAN	Apolipoprotein E precursor
P02649	6	24.9	549.707	2	-0.03	ARmEEmGSR	17.4	0.07	36154.4	HUMAN	Apolipoprotein E precursor
P02649	6	24.9	1046.94	2	-0.087	AYKSELEEQLTPVAEETR	43.4	9.8e-07	36154.4	HUMAN	Apolipoprotein E precursor
P02649	6	24.9	484.736	2	-0.044	LGPLVEQGR	28.1	0.046	36154.4	HUMAN	Apolipoprotein E precursor
P02649	6	24.9	810.815	2	-0.087	VQAAVGTSAAPVPSDNH	31.8	9.4e-05	36154.4	HUMAN	Apolipoprotein E precursor
P00450	30	33.4	785.678	3	-0.071	AEEEHLGILGPQLHADVGDKVK	31.3	0.015	122206	HUMAN	Ceruloplasmin precursor
P00450	30	33.4	680.289	2	-0.078	AETGDKVYVHLK	21.5	0.023	122206	HUMAN	Ceruloplasmin precursor
P00450	30	33.4	760.243	2	-0.13	ALYLQYTDETFR	37.9	2.5e-05	122206	HUMAN	Ceruloplasmin precursor
P00450	30	33.4	735.326	2	-0.098	DIASGLIGPLIICK	36.5	0.00017	122206	HUMAN	Ceruloplasmin precursor
P00450	30	33.4	604.235	2	-0.088	DIFTGLIGPmK	31.3	0.0015	122206	HUMAN	Ceruloplasmin precursor
P00450	30	33.4	735.804	2	-0.062	EVGPTNADPVCLAK	19.1	0.033	122206	HUMAN	Ceruloplasmin precursor
P00450	30	33.4	602.196	2	-0.071	EYTDASFTNR	24.6	0.00044	122206	HUMAN	Ceruloplasmin precursor
P00450	30	33.4	666.264	2	-0.051	EYTDASFTNRK	23.6	0.0052	122206	HUMAN	Ceruloplasmin precursor
P00450	30	33.4	1146.96	2	-0.061	FNKNNEGTYYSPNYNPQSR	35.5	0.00028	122206	HUMAN	Ceruloplasmin precursor
P00450	30	33.4	686.291	2	-0.094	GAYPLSIEPIGVR	33.2	0.00074	122206	HUMAN	Ceruloplasmin precursor
P00450	30	33.4	829.678	3	-0.09	GPEEEHLGILGPVIWAEVGDTIR	45.6	5e-05	122206	HUMAN	Ceruloplasmin precursor
P00450	30	33.4	799.967	3	-0.071	HYYIGIIETTWDYASDHGEK	44.5	4e-05	122206	HUMAN	Ceruloplasmin precursor
P00450	30	33.4	591.17	2	0.36	IYHSHIDAPK	26.2	0.089	122206	HUMAN	Ceruloplasmin precursor
P00450	30	33.4	752.681	3	-0.044	KAEEEHLGILGPQLHADVGDK	52.1	1.6e-05	122206	HUMAN	Ceruloplasmin precursor
P00450	30	33.4	824.345	2	-0.077	KALYLQYTDETFR	33.2	0.00012	122206	HUMAN	Ceruloplasmin precursor
P00450	30	33.4	1150.03	2	-0.057	KLISVDTEHSNIYLQNGPDR	46.1	1.8e-06	122206	HUMAN	Ceruloplasmin precursor
P00450	30	33.4	1085.97	2	-0.065	LISVDTEHSNIYLQNGPDR	41.6	5.9e-06	122206	HUMAN	Ceruloplasmin precursor
P00450	30	33.4	824.626	3	-0.73	MFTTAPDQVDKEDEDFQESNK	32.1	0.024	122206	HUMAN	Ceruloplasmin precursor
P00450	30	33.4	830.639	3	-0.053	mFTTAPDQVDKEDEDFQESNK	37.4	0.00034	122206	HUMAN	Ceruloplasmin precursor
P00450	30	33.4	793.653	3	-0.072	mYYSAVDPTKDIFTGLIGPmK	44.1	0.00018	122206	HUMAN	Ceruloplasmin precursor
P00450	30	33.4	972.824	4	-0.16	NmATRPYSIHAHGVQTESSTVTPTLPGETLTYVWK	22.9	0.07	122206	HUMAN	Ceruloplasmin precursor
P00450	30	33.4	952.35	2	-0.064	NNEGTYYSPNYNPQSR	31.6	0.00038	122206	HUMAN	Ceruloplasmin precursor
P00450	30	33.4	716.255	2	-0.068	QSEDSTFYLGER	27.4	0.0018	122206	HUMAN	Ceruloplasmin precursor
P00450	30	33.4	707.71	2	-0.1	qSEDSTFYLGER	31.7	0.0013	122206	HUMAN	Ceruloplasmin precursor
P00450	30	33.4	794.335	2	-0.038	RQSEDSTFYLGER	38.4	0.00031	122206	HUMAN	Ceruloplasmin precursor
P00450	30	33.4	844.307	3	-0.11	SVPPSASHVAPTETFTYEWTVPK	32.9	0.013	122206	HUMAN	Ceruloplasmin precursor
P00450	30	33.4	956.486	2	-0.083	TTIEKPVWLGFLGPIIK	39.2	7.7e-05	122206	HUMAN	Ceruloplasmin precursor
P00450	30	33.4	488.711	2	-0.011	TYSDHPEK	22.7	0.049	122206	HUMAN	Ceruloplasmin precursor
P00450	30	33.4	798.3	2	-0.05	VDKDNEDFQESNR	36	0.00064	122206	HUMAN	Ceruloplasmin precursor
P00450	30	33.4	783.819	2	-0.048	VNKDDEEFIESNK	40.1	0.00014	122206	HUMAN	Ceruloplasmin precursor
P00738	15	33.5	645.756	2	-0.11	DIAPTLTLYVGK	23.3	0.0029	45205.7	HUMAN	Haptoglobin precursor
P00738	15	33.5	709.822	2	-0.095	DIAPTLTLYVGKK	24.8	0.054	45205.7	HUMAN	Haptoglobin precursor
P00738	15	33.5	460.677	2	-0.058	GSFPWQAK	27.1	0.049	45205.7	HUMAN	Haptoglobin precursor
P00738	15	33.5	637.771	2	-0.051	HYEGSTVPEKK	31.7	0.0095	45205.7	HUMAN	Haptoglobin precursor
P00738	15	33.5	854.871	2	-0.057	LRTEGDGVYTLNNEK	38.3	0.00041	45205.7	HUMAN	Haptoglobin precursor
P00738	15	33.5	667.785	2	-0.061	NANFKFTDHLK	23.9	0.027	45205.7	HUMAN	Haptoglobin precursor
P00738	15	33.5	471.741	2	-0.013	qKVSVNER	25	0.021	45205.7	HUMAN	Haptoglobin precursor
P00738	15	33.5	480.534	3	-0.038	TEGDGVYTLNDKK	32.9	0.0055	45205.7	HUMAN	Haptoglobin precursor
P00738	15	33.5	720.278	2	-0.058	TEGDGVYTLNNEK	35.5	0.00021	45205.7	HUMAN	Haptoglobin precursor
P00738	15	33.5	1054.94	2	-0.079	TEGDGVYTLNNEKQWINK	27.4	0.011	45205.7	HUMAN	Haptoglobin precursor
P00738	15	33.5	490.698	2	-0.053	VGYVSGWGR	24.3	0.0082	45205.7	HUMAN	Haptoglobin precursor
P00738	15	33.5	926.21	2	0.25	VmPICLPSKDYAEVGR	23.4	0.0067	45205.7	HUMAN	Haptoglobin precursor
P00738	15	33.5	602.252	2	-0.07	VTSIQDWVQK	30.7	0.0071	45205.7	HUMAN	Haptoglobin precursor
P00738	15	33.5	897.918	2	-0.091	VVLHPNYSQVDIGLIK	30.4	0.00025	45205.7	HUMAN	Haptoglobin precursor
P00738	15	33.5	862.302	2	-0.11	YVmLPVADQDQCIR	38.5	6.8e-06	45205.7	HUMAN	Haptoglobin precursor
P02679	12	28.9	846.008	3	-0.084	AIQLTYNPDESSKPNmIDAATLK	29.2	0.0097	51512.1	HUMAN	Fibrinogen gamma chain precursor
P02679	12	28.9	1103.95	2	-0.075	EGFGHLSPTGTTEFWLGNEK	35.7	4.8e-05	51512.1	HUMAN	Fibrinogen gamma chain precursor
P02679	12	28.9	841.91	2	-0.073	IHLISTQSAIPYALR	49.1	2.1e-06	51512.1	HUMAN	Fibrinogen gamma chain precursor
P02679	12	28.9	504.745	2	-0.027	LDGSVDFKK	25.9	0.038	51512.1	HUMAN	Fibrinogen gamma chain precursor
P02679	12	28.9	647.309	2	-0.073	QSGLYFIKPLK	29.3	0.0026	51512.1	HUMAN	Fibrinogen gamma chain precursor
P02679	12	28.9	638.813	2	-0.055	qSGLYFIKPLK	20.8	0.031	51512.1	HUMAN	Fibrinogen gamma chain precursor
P02679	12	28.9	567.706	2	-0.055	TSTADYAMFK	28.2	0.00085	51512.1	HUMAN	Fibrinogen gamma chain precursor
P02679	12	28.9	575.692	2	-0.066	TSTADYAmFK	27.5	0.00033	51512.1	HUMAN	Fibrinogen gamma chain precursor
P02679	12	28.9	559.215	2	-0.052	VELEDWNGR	26.1	0.0081	51512.1	HUMAN	Fibrinogen gamma chain precursor
P02679	12	28.9	517.741	2	-0.026	VGPEADKYR	22.1	0.069	51512.1	HUMAN	Fibrinogen gamma chain precursor
P02679	12	28.9	746.312	2	-0.063	YEASILTHDSSIR	29.1	3.6e-05	51512.1	HUMAN	Fibrinogen gamma chain precursor
P02679	12	28.9	757.274	2	-0.093	YLQEIYNSNNQK	40.1	0.0011	51512.1	HUMAN	Fibrinogen gamma chain precursor
P02671	8	9.9	755.286	2	-0.071	EVDLKDYEDQQK	35.2	0.00014	94973.8	HUMAN	Fibrinogen alpha chain precursor
P02671	8	9.9	786.76	2	-0.082	GGSTSYGTGSETESPR	31.5	6.1e-06	94973.8	HUMAN	Fibrinogen alpha chain precursor
P02671	8	9.9	760.792	2	-0.078	GLIDEVNQDFTNR	33.1	5e-05	94973.8	HUMAN	Fibrinogen alpha chain precursor
P02671	8	9.9	937.898	2	-0.58	GLIDEVNQDFTNRINK	25.1	0.0042	94973.8	HUMAN	Fibrinogen alpha chain precursor
P02671	8	9.9	570.71	2	-0.07	GSESGIFTNTK	26.2	0.0013	94973.8	HUMAN	Fibrinogen alpha chain precursor
P02671	8	9.9	514.702	2	-0.054	NSLFEYQK	27.9	0.0066	94973.8	HUMAN	Fibrinogen alpha chain precursor
P02671	8	9.9	690.824	2	-0.053	TVIGPDGHKEVTK	30	0.0048	94973.8	HUMAN	Fibrinogen alpha chain precursor
P02671	8	9.9	505.714	2	-0.045	VTSGSTTTTR	23.4	0.028	94973.8	HUMAN	Fibrinogen alpha chain precursor
P02675	7	21.6	768.309	2	-0.056	AHYGGFTVQNEANK	40.7	7.3e-05	55928.7	HUMAN	Fibrinogen beta chain precursor
P02675	7	21.6	789.987	3	-0.073	AHYGGFTVQNEANKYQISVNK	38.2	0.00041	55928.7	HUMAN	Fibrinogen beta chain precursor
P02675	7	21.6	884.805	2	-0.093	DNENVVNEYSSELEK	45.3	2.5e-05	55928.7	HUMAN	Fibrinogen beta chain precursor
P02675	7	21.6	1293.2	3	0.24	DNENVVNEYSSELEKHQLYIDETVNSNIPTNLR	35.6	0.00013	55928.7	HUMAN	Fibrinogen beta chain precursor
P02675	7	21.6	1136.97	2	-0.072	GGETSEmYLIQPDSSVKPYR	30.7	0.0003	55928.7	HUMAN	Fibrinogen beta chain precursor
P02675	7	21.6	1063.96	2	-0.089	HQLYIDETVNSNIPTNLR	47.5	2.3e-06	55928.7	HUMAN	Fibrinogen beta chain precursor
P02675	7	21.6	862.3	2	-0.1	mGPTELLIEmEDWK	24.7	0.0082	55928.7	HUMAN	Fibrinogen beta chain precursor
Q6GTG1	6	9.7	677.784	2	-0.099	AKLPDATPTELAK	21.1	0.081	52937.1	HUMAN	Group-specific component
Q6GTG1	6	9.7	627.817	2	-0.045	HLSLLTTLSNR	33.7	0.00022	52937.1	HUMAN	Group-specific component
Q6GTG1	6	9.7	578.256	2	-0.06	LPDATPTELAK	29.5	0.012	52937.1	HUMAN	Group-specific component
Q6GTG1	6	9.7	663.827	2	-0.053	RTHLPEVFLSK	29.6	0.081	52937.1	HUMAN	Group-specific component
Q6GTG1	6	9.7	585.765	2	-0.064	THLPEVFLSK	28.1	0.0033	52937.1	HUMAN	Group-specific component
Q6GTG1	6	9.7	702.793	2	-0.052	VmDKYTFELSR	32.2	0.00024	52937.1	HUMAN	Group-specific component
P02753	3	24.9	583.233	2	-0.063	DPNGLPPEAQK	23.1	0.011	23010.2	HUMAN	Plasma retinol-binding protein precursor
P02753	3	24.9	589.212	2	-0.059	FSGTWYAmAK	28.4	0.0029	23010.2	HUMAN	Plasma retinol-binding protein precursor
P02753	3	24.9	1052.74	3	-0.099	KDPEGLFLQDNIVAEFSVDETGQmSATAK	39.8	0.00042	23010.2	HUMAN	Plasma retinol-binding protein precursor
P15090	1	15.9	793.968	3	-0.074	LVSSENFDDYmKEVGVGFATR	34.3	0.0085	14719	HUMAN	Fatty acid-binding protein, adipocyte
P02763	19	25.4	871.823	2	-0.084	EQLGEFYEALDCLR	31.8	0.00012	23511.8	HUMAN	Alpha-1-acid glycoprotein 1 precursor
P02763	19	25.4	620.763	2	-0.051	SDVVYTDWKK	26.9	0.0024	23511.8	HUMAN	Alpha-1-acid glycoprotein 1 precursor
P02763	19	25.4	580.735	2	-0.063	WFYIASAFR	32.6	0.00013	23511.8	HUMAN	Alpha-1-acid glycoprotein 1 precursor
P02763	19	25.4	876.915	2	-0.066	YVGGQEHFAHLLILR	37.5	0.00036	23511.8	HUMAN	Alpha-1-acid glycoprotein 1 precursor
P02763	19	25.4	1048.98	2	-0.086	YVGGQEHFAHLLILRDTK	27.1	0.0027	23511.8	HUMAN	Alpha-1-acid glycoprotein 1 precursor
P19652	2	7.5	617.791	2	-0.065	EHVAHLLFLR	31.7	0.0026	23602.8	HUMAN	Alpha-1-acid glycoprotein 2 precursor
P19652	2	7.5	599.624	3	-0.033	YEGGREHVAHLLFLR	37.9	0.0016	23602.8	HUMAN	Alpha-1-acid glycoprotein 2 precursor
P25311	4	23.1	1202.02	2	-0.084	HVEDVPAFQALGSLNDLQFFR	48.3	2.6e-08	33872.5	HUMAN	Zinc-alpha-2-glycoprotein precursor
P25311	4	23.1	796.347	3	-0.068	NILDRQDPPSVVVTSHQAPGEK	33.9	0.0064	33872.5	HUMAN	Zinc-alpha-2-glycoprotein precursor
P25311	4	23.1	704.804	2	-0.067	YSLTYIYTGLSK	37.8	9.9e-06	33872.5	HUMAN	Zinc-alpha-2-glycoprotein precursor
P25311	4	23.1	859.328	2	-0.063	YYYDGKDYIEFNK	29.8	0.00013	33872.5	HUMAN	Zinc-alpha-2-glycoprotein precursor
P02790	4	7.4	571.586	2	0.29	GGYTLVSGYPK	21.3	0.096	51676.8	HUMAN	Hemopexin precursor
P02790	4	7.4	610.72	2	-0.086	NFPSPVDAAFR	32.2	0.005	51676.8	HUMAN	Hemopexin precursor
P02790	4	7.4	563.274	2	-0.032	qGHNSVFLIK	30.2	0.013	51676.8	HUMAN	Hemopexin precursor
P02790	4	7.4	767.253	2	-0.64	WKNFPSPVDAAFR	19	0.077	51676.8	HUMAN	Hemopexin precursor
P04217	5	14.3	544.71	2	-0.086	ATWSGAVLAGR	32	0.015	54273	HUMAN	Alpha-1B-glycoprotein precursor
P04217	5	14.3	686.806	2	-0.046	HQFLLTGDTQGR	32.6	1.3e-05	54273	HUMAN	Alpha-1B-glycoprotein precursor
P04217	5	14.3	619.249	2	-0.078	LETPDFQLFK	29.4	0.0089	54273	HUMAN	Alpha-1B-glycoprotein precursor
P04217	5	14.3	837.862	2	-0.082	NGVAQEPVHLDSPAIK	34	4e-05	54273	HUMAN	Alpha-1B-glycoprotein precursor
P04217	5	14.3	766.001	3	-0.064	TPGAAANLELIFVGPQHAGNYR	45.3	3.2e-05	54273	HUMAN	Alpha-1B-glycoprotein precursor
P02765	4	10.1	407.198	2	-0.031	FSVVYAK	20.3	0.029	39325	HUMAN	Alpha-2-HS-glycoprotein precursor
P02765	4	10.1	1040.95	2	-0.069	HTFMGVVSLGSPSGEVSHPR	42.9	2.6e-07	39325	HUMAN	Alpha-2-HS-glycoprotein precursor
P02765	4	10.1	1048.93	2	-0.078	HTFmGVVSLGSPSGEVSHPR	36	6.1e-08	39325	HUMAN	Alpha-2-HS-glycoprotein precursor
P02765	4	10.1	598.782	2	-0.035	HTLNQIDEVK	28.2	0.011	39325	HUMAN	Alpha-2-HS-glycoprotein precursor
P02743	5	26	703.759	2	-0.08	AYSLFSYNTQGR	37.9	4.9e-06	25387.3	HUMAN	Serum amyloid P-component precursor
P02743	5	26	639.78	2	-0.058	DNELLVYKER	27.8	0.076	25387.3	HUMAN	Serum amyloid P-component precursor
P02743	5	26	906.392	2	-0.058	IVLGQEQDSYGGKFDR	31.2	0.00013	25387.3	HUMAN	Serum amyloid P-component precursor
P02743	5	26	583.755	2	-0.041	QGYFVEAQPK	25.9	0.044	25387.3	HUMAN	Serum amyloid P-component precursor
P02743	5	26	578.734	2	-0.069	VGEYSLYIGR	30.7	0.00031	25387.3	HUMAN	Serum amyloid P-component precursor
P02735	1	11.5	835.831	2	-0.069	EANYIGSDKYFHAR	34.8	1.2e-05	13532.1	HUMAN	Serum amyloid A protein precursor
P35542	1	8.5	574.709	2	-0.063	EALQGVGDmGR	24.8	0.017	14806.8	HUMAN	Serum amyloid A-4 protein precursor
P02144	8	61.7	738.272	2	-0.055	DmASNYKELGFQG	28.2	0.0049	17184	HUMAN	Myoglobin
P02144	8	61.7	618.6	3	-0.059	GHHEAEIKPLAQSHATK	34.2	0.0018	17184	HUMAN	Myoglobin
P02144	8	61.7	650.765	2	-0.065	GHPETLEKFDK	18.6	0.025	17184	HUMAN	Myoglobin
P02144	8	61.7	675.871	2	-0.038	HGATVLTALGGILK	41.2	7.5e-06	17184	HUMAN	Myoglobin
P02144	8	61.7	493.586	3	-0.054	HGATVLTALGGILKK	47.2	0.00025	17184	HUMAN	Myoglobin
P02144	8	61.7	566.744	2	-0.025	HLKSEDEmK	23.8	0.0088	17184	HUMAN	Myoglobin
P02144	8	61.7	766.279	2	-0.054	HPGDFGADAQGAmNK	34.5	9.2e-06	17184	HUMAN	Myoglobin
P02144	8	61.7	816.846	2	-0.093	VEADIPGHGQEVLIR	29.8	0.039	17184	HUMAN	Myoglobin
P01024	26	19.2	736.335	2	-0.04	AAVYHHFISDGVR	29.1	0.0034	187150	HUMAN	Complement C3 precursor
P01024	26	19.2	800.354	2	-0.069	AAVYHHFISDGVRK	22.6	0.037	187150	HUMAN	Complement C3 precursor
P01024	26	19.2	829.327	2	-0.059	AGDFLEANYmNLQR	39	0.0001	187150	HUMAN	Complement C3 precursor
P01024	26	19.2	668.302	2	-0.067	APSTWLTAYVVK	24.7	0.0042	187150	HUMAN	Complement C3 precursor
P01024	26	19.2	754.291	2	-0.091	GQGTLSVVTmYHAK	27.2	0.0016	187150	HUMAN	Complement C3 precursor
P01024	26	19.2	606.27	2	-0.06	IHWESASLLR	29.7	0.003	187150	HUMAN	Complement C3 precursor
P01024	26	19.2	1086.96	2	-0.086	ILLQGTPVAQmTEDAVDAER	37.6	4.8e-07	187150	HUMAN	Complement C3 precursor
P01024	26	19.2	1207.56	2	-0.077	ILLQGTPVAQmTEDAVDAERLK	23.1	0.0035	187150	HUMAN	Complement C3 precursor
P01024	26	19.2	735.836	2	-0.057	IPIEDGSGEVVLSR	37.2	3.7e-05	187150	HUMAN	Complement C3 precursor
P01024	26	19.2	695.64	2	0.29	KQELSEAEQATR	28.6	0.021	187150	HUMAN	Complement C3 precursor
P01024	26	19.2	630.955	3	-0.075	LSINTHPSQKPLSITVR	36.5	0.0013	187150	HUMAN	Complement C3 precursor
P01024	26	19.2	568.22	2	-0.073	qPSSAFAAFVK	30.5	0.00042	187150	HUMAN	Complement C3 precursor
P01024	26	19.2	576.743	2	-0.063	QPSSAFAAFVK	22.4	0.0075	187150	HUMAN	Complement C3 precursor
P01024	26	19.2	596.253	2	-0.044	SDDKVTLEER	24.6	0.093	187150	HUMAN	Complement C3 precursor
P01024	26	19.2	928.364	2	-0.068	SEETKENEGFTVTAEGK	44	3.5e-05	187150	HUMAN	Complement C3 precursor
P01024	26	19.2	645.271	2	-0.036	SGSDEVQVGQQR	33.3	0.0083	187150	HUMAN	Complement C3 precursor
P01024	26	19.2	908.848	2	-0.1	SNLDEDIIAEENIVSR	44.8	7.6e-05	187150	HUMAN	Complement C3 precursor
P01024	26	19.2	844.317	2	-0.11	SYTVAIAGYALAQmGR	36.3	2.8e-05	187150	HUMAN	Complement C3 precursor
P01024	26	19.2	403.199	2	-0.046	TFISPIK	21.3	0.04	187150	HUMAN	Complement C3 precursor
P01024	26	19.2	501.736	2	-0.041	TGLQEVEVK	35.3	0.018	187150	HUMAN	Complement C3 precursor
P01024	26	19.2	685.78	2	-0.09	TIYTPGSTVLYR	20.1	0.085	187150	HUMAN	Complement C3 precursor
P01024	26	19.2	866.09	3	0.65	TmQALPYSTVGNSNNYLHLSVLR	30.2	0.016	187150	HUMAN	Complement C3 precursor
P01024	26	19.2	921.419	2	-0.08	VHQYFNVELIQPGAVK	37.9	5.6e-06	187150	HUMAN	Complement C3 precursor
P01024	26	19.2	1099.48	2	-0.093	VPVAVQGEDTVQSLTQGDGVAK	49.9	2e-09	187150	HUMAN	Complement C3 precursor
P01024	26	19.2	606.803	2	-0.043	VTIKPAPETEK	28.4	0.027	187150	HUMAN	Complement C3 precursor
P01024	26	19.2	579.761	2	-0.045	YISKYELDK	26.1	0.02	187150	HUMAN	Complement C3 precursor
P00751	5	7.2	590.68	2	0.36	ALFVSEEEKK	26.2	0.056	85533.6	HUMAN	Complement factor B precursor
P00751	5	7.2	508.175	2	-0.1	DISEVVTPR	24.8	0.0014	85533.6	HUMAN	Complement factor B precursor
P00751	5	7.2	921.859	2	-0.1	EAGIPEFYDYDVALIK	38.2	1.4e-06	85533.6	HUMAN	Complement factor B precursor
P00751	5	7.2	488.756	2	-0.026	VASYGVKPR	21.9	0.0088	85533.6	HUMAN	Complement factor B precursor
P00751	5	7.2	638.265	2	-0.07	YGLVTYATYPK	36.2	5.7e-06	85533.6	HUMAN	Complement factor B precursor
P07360	1	7.4	810.805	2	-0.11	SLPVSDSVLSGFEQR	27.9	0.00085	22277.7	HUMAN	Complement component C8 gamma chain precursor
P0C0L4	5	4.8	1112.95	2	-0.12	ALEILQEEDLIDEDDIPVR	44.5	3.2e-06	192773	HUMAN	Complement C4-A precursor
P0C0L4	5	4.8	670.26	2	-0.07	GSFEFPVGDAVSK	31.5	0.0021	192773	HUMAN	Complement C4-A precursor
P0C0L4	5	4.8	543.761	2	-0.058	ITQVLHFTK	26.9	0.025	192773	HUMAN	Complement C4-A precursor
P0C0L4	5	4.8	814.393	2	-0.081	PVAFSVVPTAAAAVSLK	37.2	2.1e-05	192773	HUMAN	Complement C4-A precursor
P0C0L4	5	4.8	1242.06	2	-0.095	VTASDPLDTLGSEGALSPGGVASLLR	46.3	8e-08	192773	HUMAN	Complement C4-A precursor
P10909	2	8.9	937.405	2	-0.094	LFDSDPITVTVPVEVSR	34.1	4.8e-06	52495.1	HUMAN	Clusterin precursor
P10909	2	8.9	1157.49	2	-0.099	VTTVASHTSDSDVPSGVTEVVVK	29.2	7.7e-05	52495.1	HUMAN	Clusterin precursor
P60709	17	47.2	488.679	2	-0.049	AGFAGDDAPR	29.6	0.0096	41737.1	HUMAN	Actin, cytoplasmic 1
P60709	17	47.2	599.814	2	-0.043	AVFPSIVGRPR	22.5	0.021	41737.1	HUMAN	Actin, cytoplasmic 1
P60709	17	47.2	507.67	2	-0.075	DLTDYLmK	23.1	0.019	41737.1	HUMAN	Actin, cytoplasmic 1
P60709	17	47.2	1108.31	2	0.27	DLYANTVLSGGTTMYPGIADR	26.1	0.00069	41737.1	HUMAN	Actin, cytoplasmic 1
P60709	17	47.2	1115.93	2	-0.11	DLYANTVLSGGTTmYPGIADR	41.2	3.5e-06	41737.1	HUMAN	Actin, cytoplasmic 1
P60709	17	47.2	599.687	2	-0.077	DSYVGDEAQSK	23.8	0.0026	41737.1	HUMAN	Actin, cytoplasmic 1
P60709	17	47.2	677.744	2	-0.071	DSYVGDEAQSKR	26.5	0.00068	41737.1	HUMAN	Actin, cytoplasmic 1
P60709	17	47.2	581.235	2	-0.078	EITALAPSTMK	24.7	0.02	41737.1	HUMAN	Actin, cytoplasmic 1
P60709	17	47.2	589.236	2	-0.074	EITALAPSTmK	30.9	0.019	41737.1	HUMAN	Actin, cytoplasmic 1
P60709	17	47.2	566.708	2	-0.059	GYSFTTTAER	32.9	0.00093	41737.1	HUMAN	Actin, cytoplasmic 1
P60709	17	47.2	602.226	2	-0.058	HQGVmVGmGQK	20.8	0.0071	41737.1	HUMAN	Actin, cytoplasmic 1
P60709	17	47.2	820.348	2	-0.074	LDLAGRDLTDYLmK	23.7	0.041	41737.1	HUMAN	Actin, cytoplasmic 1
P60709	17	47.2	750.299	2	-0.042	qEYDESGPSIVHR	28.6	0.00022	41737.1	HUMAN	Actin, cytoplasmic 1
P60709	17	47.2	896.335	2	0.39	SYELPDGQVITIGNER	28.6	0.0013	41737.1	HUMAN	Actin, cytoplasmic 1
P60709	17	47.2	1061.79	3	-0.09	TTGIVMDSGDGVTHTVPIYEGYALPHAILR	44.5	6.3e-06	41737.1	HUMAN	Actin, cytoplasmic 1
P60709	17	47.2	1067.11	3	-0.095	TTGIVmDSGDGVTHTVPIYEGYALPHAILR	46.1	2.2e-06	41737.1	HUMAN	Actin, cytoplasmic 1
P60709	17	47.2	977.442	2	-0.094	VAPEEHPVLLTEAPLNPK	35.4	2.7e-06	41737.1	HUMAN	Actin, cytoplasmic 1
P06396	2	3.6	660.285	2	-0.066	AGALNSNDAFVLK	28.4	0.023	85698.2	HUMAN	Gelsolin precursor
P06396	2	3.6	861.8	2	-0.12	EVQGFESATFLGYFK	22.1	0.069	85698.2	HUMAN	Gelsolin precursor
Q01995	2	10.9	648.239	2	-0.071	EFTESQLQEGK	31.1	0.0034	22611.1	HUMAN	Transgelin
Q01995	2	10.9	630.769	2	-0.049	VPENPPSmVFK	23.8	0.0059	22611.1	HUMAN	Transgelin
Q02413	4	4.7	1022.96	2	-0.095	ISGVGIDQPPYGIFVINQK	35.7	0.00011	113716	HUMAN	Desmoglein-1 precursor
Q02413	4	4.7	818.819	2	0.4	YQGTILSIDDNLQR	33.5	0.001	113716	HUMAN	Desmoglein-1 precursor
Q02413	4	4.7	875.851	2	-0.074	YVmGNNPADLLAVDSR	41	7.1e-06	113716	HUMAN	Desmoglein-1 precursor
Q02413	4	4.7	867.847	2	-0.08	YVMGNNPADLLAVDSR	34	0.0019	113716	HUMAN	Desmoglein-1 precursor
P08670	7	18.9	547.217	2	-0.05	FADLSEAANR	37.5	0.00085	53652.1	HUMAN	Vimentin
P08670	7	18.9	764.35	2	-0.067	HLREYQDLLNVK	25.2	0.056	53652.1	HUMAN	Vimentin
P08670	7	18.9	770.366	2	-0.093	ILLAELEQLKGQGK	29.7	0.001	53652.1	HUMAN	Vimentin
P08670	7	18.9	785.835	2	-0.12	ISLPLPNFSSLNLR	31.1	3.4e-05	53652.1	HUMAN	Vimentin
P08670	7	18.9	767.376	2	-0.053	KVESLQEEIAFLK	43	0.00011	53652.1	HUMAN	Vimentin
P08670	7	18.9	883.828	2	-0.078	LQDEIQNmKEEmAR	23.8	0.00086	53652.1	HUMAN	Vimentin
P08670	7	18.9	635.773	2	-0.05	qVDQLTNDKAR	25.1	0.031	53652.1	HUMAN	Vimentin
Q15151	1	1.9	742.46	2	0.079	NEGTATYAAAVLFR	30	6.4e-05	81745.5	HUMAN	Plakoglobin
P62158	1	10.7	877.847	2	-0.092	VFDKDGNGYISAAELR	34.5	3.3e-06	16837.7	HUMAN	Calmodulin
P51884	7	22.5	512.713	2	-0.07	FNALQYLR	30.2	0.03	38429.3	HUMAN	Lumican precursor
P51884	7	22.5	589.777	2	-0.047	LKEDAVSAAFK	34.3	0.00027	38429.3	HUMAN	Lumican precursor
P51884	7	22.5	1268.54	2	-0.092	NIPTVNENLENYYLEVNQLEK	42.6	1.7e-07	38429.3	HUMAN	Lumican precursor
P51884	7	22.5	613.252	2	-0.042	NNQIDHIDEK	30.1	0.01	38429.3	HUMAN	Lumican precursor
P51884	7	22.5	590.806	2	-0.027	RFNALQYLR	35.3	0.062	38429.3	HUMAN	Lumican precursor
P51884	7	22.5	649.276	2	-0.065	SLEDLQLTHNK	35	0.0024	38429.3	HUMAN	Lumican precursor
P51884	7	22.5	834.829	2	-0.1	SLEYLDLSFNQIAR	43.8	7.9e-05	38429.3	HUMAN	Lumican precursor
P23142	4	11.2	825.663	3	-0.11	AITPPHPASQANIIFDITEGNLR	42.6	0.0029	77262	HUMAN	Fibulin-1 precursor
P23142	4	11.2	775.382	2	-0.04	EFTRPEEIIFLR	30.9	0.0049	77262	HUMAN	Fibulin-1 precursor
P23142	4	11.2	1255.17	3	-0.078	SQETGDLDVGGLQETDKIIEVEEEQEDPYLNDR	38.3	0.00018	77262	HUMAN	Fibulin-1 precursor
P23142	4	11.2	631.722	2	1.4	YmDGmTVGVVR	31.8	5.5e-07	77262	HUMAN	Fibulin-1 precursor
O95617	1	5	956.849	2	-0.15	SSPVVIDASTAIDAPSNLR	24	0.0013	41370.3	HUMAN	Fibronectin
P07333	1	1.7	871.405	2	-0.13	VIPGPPALTLVPAELVR	22.1	0.0033	107985	HUMAN	Macrophage colony-stimulating factor 1 receptor precursor
P14174	1	9.6	652.285	2	-0.06	PmFIVNTNVPR	27.9	0.00091	12476.4	HUMAN	Macrophage migration inhibitory factor
P02792	2	17.7	860.439	2	-0.057	KLNQALLDLHALGSAR	38.6	1.1e-05	20019.8	HUMAN	Ferritin light chain
P02792	2	17.7	804.318	2	-0.089	LGGPEAGLGEYLFER	39.1	0.0002	20019.8	HUMAN	Ferritin light chain
Q86SE5	1	3.8	638.782	2	-0.085	PLSALYRLESK	25.2	0.052	32330.8	HUMAN	RNA-binding Raly-like protein
P32119	6	29.8	667.801	2	-0.068	ATAVVDGAFKEVK	29.7	0.032	21892.1	HUMAN	Peroxiredoxin-2
P32119	6	29.8	867.898	2	-0.093	EGGLGPLNIPLLADVTR	32.4	0.00049	21892.1	HUMAN	Peroxiredoxin-2
P32119	6	29.8	931.976	2	-0.063	KEGGLGPLNIPLLADVTR	39.7	1.4e-06	21892.1	HUMAN	Peroxiredoxin-2
P32119	6	29.8	964.921	2	-0.063	LSEDYGVLKTDEGIAYR	27.5	0.00022	21892.1	HUMAN	Peroxiredoxin-2
P32119	6	29.8	597.721	2	-0.11	qITVNDLPVGR	29.2	0.0021	21892.1	HUMAN	Peroxiredoxin-2
P32119	6	29.8	606.277	2	-0.064	QITVNDLPVGR	29.1	0.01	21892.1	HUMAN	Peroxiredoxin-2
P30041	3	17.9	543.236	2	-0.067	LPFPIIDDR	27.7	0.026	25035.2	HUMAN	Peroxiredoxin-6
P30041	3	17.9	1048.77	2	-0.78	PGGLLLGDVAPNFEANTTVGR	36.8	1.6e-06	25035.2	HUMAN	Peroxiredoxin-6
P30041	3	17.9	568.282	2	-0.047	VVFVFGPDKK	24.4	0.007	25035.2	HUMAN	Peroxiredoxin-6
P00441	2	13.6	710.772	2	-0.06	ADDLGKGGNEESTK	26.5	0.0032	15935.9	HUMAN	Superoxide dismutase [Cu-Zn]
P00441	2	13.6	413.245	2	1.2e-05	TLVVHEK	18.7	0.06	15935.9	HUMAN	Superoxide dismutase [Cu-Zn]
P30043	1	4.9	584.241	2	-0.068	LQAVTDDHIR	27.2	0.05	22119.5	HUMAN	Flavin reductase
P62937	2	16.4	916.386	2	-0.073	SIYGEKFEDENFILK	27.4	0.0027	18012.7	HUMAN	Peptidyl-prolyl cis-trans isomerase A
P62937	2	16.4	690.325	2	-0.057	VSFELFADKVPK	29.4	0.0028	18012.7	HUMAN	Peptidyl-prolyl cis-trans isomerase A
P00915	10	41.7	593.761	2	-0.086	ADGLAVIGVLMK	37.3	0.00089	28870.4	HUMAN	Carbonic anhydrase 1
P00915	10	41.7	601.757	2	-0.087	ADGLAVIGVLmK	34.9	0.00078	28870.4	HUMAN	Carbonic anhydrase 1
P00915	10	41.7	1128.45	2	-0.075	EIINVGHSFHVNFEDNDNR	28.9	0.0003	28870.4	HUMAN	Carbonic anhydrase 1
P00915	10	41.7	790.804	2	-0.095	ESISVSSEQLAQFR	34.6	0.00041	28870.4	HUMAN	Carbonic anhydrase 1
P00915	10	41.7	493.147	2	-0.075	GGPFSDSYR	22	0.0046	28870.4	HUMAN	Carbonic anhydrase 1
P00915	10	41.7	964.939	2	-0.068	HDTSLKPISVSYNPATAK	38	2.2e-06	28870.4	HUMAN	Carbonic anhydrase 1
P00915	10	41.7	871.857	2	-0.1	LYPIANGNNQSPVDIK	40.6	0.0011	28870.4	HUMAN	Carbonic anhydrase 1
P00915	10	41.7	485.745	2	-0.055	VLDALQAIK	31.4	0.039	28870.4	HUMAN	Carbonic anhydrase 1
P00915	10	41.7	600.291	2	-0.08	VLDALQAIKTK	30.3	0.0029	28870.4	HUMAN	Carbonic anhydrase 1
P00915	10	41.7	513.712	2	-0.047	YSSLAEAASK	30.9	0.0012	28870.4	HUMAN	Carbonic anhydrase 1
P00918	4	19.2	647.745	2	-0.072	qSPVDIDTHTAK	26.3	0.0013	29246.3	HUMAN	Carbonic anhydrase 2
P00918	4	19.2	585.185	2	-0.08	SADFTNFDPR	29	0.013	29246.3	HUMAN	Carbonic anhydrase 2
P00918	4	19.2	494.207	2	-0.083	VVDVLDSIK	29.2	0.0056	29246.3	HUMAN	Carbonic anhydrase 2
P00918	4	19.2	1070.46	2	-0.094	YDPSLKPLSVSYDQATSLR	28.3	0.001	29246.3	HUMAN	Carbonic anhydrase 2
P07451	1	3.5	565.198	2	-0.063	VVFDDTYDR	26.6	0.0014	29557.7	HUMAN	Carbonic anhydrase 3
P04406	1	3.6	681.758	2	-0.066	VVDLmAHmASKE	28.7	0.00028	36053.5	HUMAN	Glyceraldehyde-3-phosphate dehydrogenase
P60174	2	10	617.738	2	-0.067	SNVSDAVAQSTR	35.8	5.5e-06	26669.7	HUMAN	Triosephosphate isomerase
P60174	2	10	733.791	2	-0.074	TATPQQAQEVHEK	23.4	0.013	26669.7	HUMAN	Triosephosphate isomerase
P40925	1	3.6	697.26	2	-0.099	FVEGLPINDFSR	22.6	0.02	36426.4	HUMAN	Malate dehydrogenase, cytoplasmic
P00338	1	3	567.733	2	-0.052	VTLTSEEEAR	25.3	0.01	36689.1	HUMAN	L-lactate dehydrogenase A chain
P31944	1	4.1	579.731	2	-0.079	TNPEIQSTLR	23.1	0.053	27679.8	HUMAN	Caspase-14 precursor
P07339	1	1.9	410.683	2	-0.036	VGFAEAAR	28.2	0.041	44552.6	HUMAN	Cathepsin D precursor
P06732	1	3.1	660.64	2	0.82	GQSIDDmIPAQK	30	0.002	43101.5	HUMAN	Creatine kinase M-type
