# Supplementary material for: Proteomic Analysis of Skin Invasion by Blood Fluke Larvae
Source: PLoS Negl Trop Dis. 2008 Jul 16;2(7):e262. doi: 10.1371/journal.pntd.0000262 (PMC2467291; doi:10.1371/journal.pntd.0000262)
Supplement: Table S10 — Human proteins identified in the punctured 2 hr skin control listed in order of Table 2. (0.12 MB XLS) [file pntd.0000262.s011.xls]

## Sheet: table 7 
S10 Human proteins identified in the punctured 2hr skin control listed in order of Table 2
In Table 2 all CID spectra were counted, here each unique sequence is listed only once.
m stands for methionine sulfoxide; "q" stands for pyroglutamic acid.
Acc.#	unique peptides	% cov	m/z	z	mass error [Da]	sequence	score	exp.	MW	species	name
Q5DT20	14	7.2	474.688	2	-0.022	HGSSSGSSSR	24.3	0.0001	282363	HUMAN	Hornerin
Q5DT20	14	7.2	474.69	2	-0.028	YGQHGSGSR	25.8	0.0085	282363	HUMAN	Hornerin
Q5DT20	14	7.2	661.758	2	-0.037	qGSGSGQSPGHGQR	27	0.0079	282363	HUMAN	Hornerin
Q5DT20	14	7.2	674.765	2	-0.043	HGSGSGQSPGHGQR	17.9	0.0088	282363	HUMAN	Hornerin
Q5DT20	14	7.2	720.243	2	-0.076	QSSSYGPHGYGSGR	17.1	0.049	282363	HUMAN	Hornerin
Q5DT20	14	7.2	792.812	2	-0.049	GPYESGSGHSSGLGHR	39.7	1e-06	282363	HUMAN	Hornerin
Q5DT20	14	7.2	874.313	2	-0.078	GSGSGQSPSSGQHGTGFGR	30.1	1.3e-05	282363	HUMAN	Hornerin
Q5DT20	14	7.2	603.556	3	-0.034	HGSSSGSSSSYGQHGSGSR	38	0.00021	282363	HUMAN	Hornerin
Q5DT20	14	7.2	930.315	2	-0.082	HGSGSGHSSSHGQHGSGSGR	21.2	0.0053	282363	HUMAN	Hornerin
Q5DT20	14	7.2	943.349	2	-0.074	HGSGLGHSSSHGQHGSGSGR	35.6	2.2e-07	282363	HUMAN	Hornerin
Q5DT20	14	7.2	644.243	3	-0.053	qSLGHGQHGSGSGQSPSPSR	28.2	0.038	282363	HUMAN	Hornerin
Q5DT20	14	7.2	649.919	3	-0.053	QSLGHGQHGSGSGQSPSPSR	31.1	0.015	282363	HUMAN	Hornerin
Q5DT20	14	7.2	708.236	3	-0.061	GEQHGSSSGSSSSYGQHGSGSR	41.1	4.2e-05	282363	HUMAN	Hornerin
Q5DT20	14	7.2	1076.86	2	-0.085	SEQHGSSSGSSSSYGQHGSGSR	22.8	0.0021	282363	HUMAN	Hornerin
P01023	34	34.2	756.283	2	-0.11	AAQVTIQSSGTFSSK	38.1	8.4e-05	163279	HUMAN	Alpha-2-macroglobulin precursor
P01023	34	34.2	1030.92	2	-0.11	AFQPFFVELTmPYSVIR	36.4	7.2e-05	163279	HUMAN	Alpha-2-macroglobulin precursor
P01023	34	34.2	1041.89	2	-0.12	AGAFCLSEDAGLGISSTASLR	42.5	4.1e-06	163279	HUMAN	Alpha-2-macroglobulin precursor
P01023	34	34.2	628.227	2	-0.098	AIGYLNTGYQR	27.4	0.0017	163279	HUMAN	Alpha-2-macroglobulin precursor
P01023	34	34.2	783.302	2	-0.12	ALLAYAFALAGNQDK	44.4	0.00042	163279	HUMAN	Alpha-2-macroglobulin precursor
P01023	34	34.2	890.409	2	-0.1	DTVIKPLLVEPEGLEK	27.3	0.0024	163279	HUMAN	Alpha-2-macroglobulin precursor
P01023	34	34.2	523.728	2	-0.069	FEVQVTVPK	27.5	0.0065	163279	HUMAN	Alpha-2-macroglobulin precursor
P01023	34	34.2	948.18	2	0.65	GHFSISIPVKSDIAPVAR	25.3	0.001	163279	HUMAN	Alpha-2-macroglobulin precursor
P01023	34	34.2	676.841	2	-0.083	GVPIPNKVIFIR	22.8	0.015	163279	HUMAN	Alpha-2-macroglobulin precursor
P01023	34	34.2	709.742	2	-0.06	HYDGSYSTFGER	28.1	0.0011	163279	HUMAN	Alpha-2-macroglobulin precursor
P01023	34	34.2	802.805	2	-0.12	IAQWQSFQLEGGLK	30.4	0.0025	163279	HUMAN	Alpha-2-macroglobulin precursor
P01023	34	34.2	1055.46	2	-0.081	LHTEAQIQEEGTVVELTGR	48.4	8.1e-07	163279	HUMAN	Alpha-2-macroglobulin precursor
P01023	34	34.2	922.9	2	-0.12	LLIYAVLPTGDVIGDSAK	46.3	7.2e-06	163279	HUMAN	Alpha-2-macroglobulin precursor
P01023	34	34.2	1030.95	2	-0.097	LLLQQVSLPELPGEYSmK	32.2	0.00024	163279	HUMAN	Alpha-2-macroglobulin precursor
P01023	34	34.2	605.76	2	-0.065	LPPNVVEESAR	30.1	8.9e-05	163279	HUMAN	Alpha-2-macroglobulin precursor
P01023	34	34.2	667.788	2	-0.077	LSFVKVDSHFR	22.1	0.087	163279	HUMAN	Alpha-2-macroglobulin precursor
P01023	34	34.2	773.296	2	-0.11	LVHVEEPHTETVR	29.1	0.00035	163279	HUMAN	Alpha-2-macroglobulin precursor
P01023	34	34.2	708.826	2	-0.092	MVSGFIPLKPTVK	19.6	0.064	163279	HUMAN	Alpha-2-macroglobulin precursor
P01023	34	34.2	716.838	2	-0.077	mVSGFIPLKPTVK	27.6	0.00032	163279	HUMAN	Alpha-2-macroglobulin precursor
P01023	34	34.2	697.759	2	-0.085	NEDSLVFVQTDK	39.5	6.2e-05	163279	HUMAN	Alpha-2-macroglobulin precursor
P01023	34	34.2	924.838	2	-0.11	QFSFPLSSEPFQGSYK	32.5	7e-05	163279	HUMAN	Alpha-2-macroglobulin precursor
P01023	34	34.2	574.716	2	-0.098	QGIPFFGQVR	23	0.0079	163279	HUMAN	Alpha-2-macroglobulin precursor
P01023	34	34.2	796.32	3	-0.083	QQNAQGGFSSTQDTVVALHALSK	31.3	0.0045	163279	HUMAN	Alpha-2-macroglobulin precursor
P01023	34	34.2	559.13	2	0.32	QTVSWAVTPK	24.3	0.018	163279	HUMAN	Alpha-2-macroglobulin precursor
P01023	34	34.2	857.305	2	-0.12	SSSNEEVmFLTVQVK	33	0.015	163279	HUMAN	Alpha-2-macroglobulin precursor
P01023	34	34.2	765.277	2	-0.076	TAQEGDHGSHVYTK	24.2	0.00045	163279	HUMAN	Alpha-2-macroglobulin precursor
P01023	34	34.2	836.844	2	-0.088	TEHPFTVEEFVLPK	35.6	0.00021	163279	HUMAN	Alpha-2-macroglobulin precursor
P01023	34	34.2	809.334	2	-0.093	TEVSSNHVLIYLDK	26.9	0.0016	163279	HUMAN	Alpha-2-macroglobulin precursor
P01023	34	34.2	638.202	2	-0.085	VGFYESDVmGR	31.4	1.5e-06	163279	HUMAN	Alpha-2-macroglobulin precursor
P01023	34	34.2	942.4	2	-0.13	VSVQLEASPAFLAVPVEK	44.2	2.1e-05	163279	HUMAN	Alpha-2-macroglobulin precursor
P01023	34	34.2	636.728	2	-0.11	VTAAPQSVCALR	33.2	0.00063	163279	HUMAN	Alpha-2-macroglobulin precursor
P01023	34	34.2	942.688	3	-0.13	VVSmDENFHPLNELIPLVYIQDPK	35.9	0.058	163279	HUMAN	Alpha-2-macroglobulin precursor
P01023	34	34.2	1274.45	2	-0.093	VYDYYETDEFAIAEYNAPCSK	37.2	9.7e-05	163279	HUMAN	Alpha-2-macroglobulin precursor
P01023	34	34.2	1055.06	3	-0.13	YNILPEKEEFPFALGVQTLPQTCDEPK	34.1	0.0086	163279	HUMAN	Alpha-2-macroglobulin precursor
P01009	19	50.4	1054.12	3	-0.089	AVLTIDEKGTEAAGAmFLEAIPmSIPPEVK	29.4	0.045	46736.9	HUMAN	Alpha-1-antitrypsin precursor
P01009	19	50.4	624.591	3	-0.072	FNKPFVFLmIEQNTK	39.9	0.005	46736.9	HUMAN	Alpha-1-antitrypsin precursor
P01009	19	50.4	1146.01	2	-0.063	GTEAAGAmFLEAIPmSIPPEVK	31.5	0.00034	46736.9	HUMAN	Alpha-1-antitrypsin precursor
P01009	19	50.4	821.321	2	-0.11	ITPNLAEFAFSLYR	36.7	8.1e-05	46736.9	HUMAN	Alpha-1-antitrypsin precursor
P01009	19	50.4	568.744	2	-0.057	KQINDYVEK	30.2	0.025	46736.9	HUMAN	Alpha-1-antitrypsin precursor
P01009	19	50.4	632.259	2	-0.043	LGmFNIQHCK	23.1	0.021	46736.9	HUMAN	Alpha-1-antitrypsin precursor
P01009	19	50.4	601.954	3	-0.037	LQHLENELTHDIITK	36.8	0.01	46736.9	HUMAN	Alpha-1-antitrypsin precursor
P01009	19	50.4	555.754	2	-0.052	LSITGTYDLK	33.7	0.018	46736.9	HUMAN	Alpha-1-antitrypsin precursor
P01009	19	50.4	546.751	2	-0.059	LSSWVLLmK	29.2	0.04	46736.9	HUMAN	Alpha-1-antitrypsin precursor
P01009	19	50.4	1029.41	2	-0.067	LYHSEAFTVNFGDTEEAK	46.4	1.2e-07	46736.9	HUMAN	Alpha-1-antitrypsin precursor
P01009	19	50.4	731.808	2	-0.054	qINDYVEKGTQGK	28	0.0018	46736.9	HUMAN	Alpha-1-antitrypsin precursor
P01009	19	50.4	740.356	2	-0.019	QINDYVEKGTQGK	30.6	0.0012	46736.9	HUMAN	Alpha-1-antitrypsin precursor
P01009	19	50.4	390.197	2	-0.012	SPLFMGK	20.6	0.038	46736.9	HUMAN	Alpha-1-antitrypsin precursor
P01009	19	50.4	398.204	2	-0.0028	SPLFmGK	21.3	0.014	46736.9	HUMAN	Alpha-1-antitrypsin precursor
P01009	19	50.4	508.24	2	-0.071	SVLGQLGITK	31	0.056	46736.9	HUMAN	Alpha-1-antitrypsin precursor
P01009	19	50.4	890.332	2	-0.056	TDTSHHDQDHPTFNK	24.9	0.0015	46736.9	HUMAN	Alpha-1-antitrypsin precursor
P01009	19	50.4	1287.61	2	-0.064	TLNQPDSQLQLTTGNGLFLSEGLK	33.8	3.5e-07	46736.9	HUMAN	Alpha-1-antitrypsin precursor
P01009	19	50.4	917.438	2	-0.027	VFSNGADLSGVTEEAPLK	36.4	0.00023	46736.9	HUMAN	Alpha-1-antitrypsin precursor
P01009	19	50.4	1081.57	2	-0.0019	VFSNGADLSGVTEEAPLKLSK	34.7	3.3e-05	46736.9	HUMAN	Alpha-1-antitrypsin precursor
P05155	5	12.8	593.257	2	-0.096	FQPTLLTLPR	24	0.088	55154.7	HUMAN	Plasma protease C1 inhibitor precursor
P05155	5	12.8	913.907	2	-0.085	GVTSVSQIFHSPDLAIR	26.5	0.0068	55154.7	HUMAN	Plasma protease C1 inhibitor precursor
P05155	5	12.8	780.349	2	-0.084	KYPVAHFIDQTLK	21.3	0.08	55154.7	HUMAN	Plasma protease C1 inhibitor precursor
P05155	5	12.8	805.304	2	-0.088	LEDmEQALSPSVFK	37.5	8e-05	55154.7	HUMAN	Plasma protease C1 inhibitor precursor
P05155	5	12.8	558.718	2	-0.08	LLDSLPSDTR	28.9	0.037	55154.7	HUMAN	Plasma protease C1 inhibitor precursor
P01011	4	11.3	954.402	2	-0.081	AVLDVFEEGTEASAATAVK	46.5	8.3e-06	47651.3	HUMAN	Alpha-1-antichymotrypsin precursor
P01011	4	11.3	946.396	2	-0.043	LYGSEAFATDFQDSAAAK	41.1	6.3e-06	47651.3	HUMAN	Alpha-1-antichymotrypsin precursor
P01011	4	11.3	1010.42	2	-0.067	LYGSEAFATDFQDSAAAKK	33.1	1.3e-05	47651.3	HUMAN	Alpha-1-antichymotrypsin precursor
P01011	4	11.3	547.773	2	-0.046	NLAVSQVVHK	33.3	0.003	47651.3	HUMAN	Alpha-1-antichymotrypsin precursor
P01008	5	12.9	703.281	2	-0.098	EVPLNTIIFmGR	26.4	0.0011	52602.9	HUMAN	Antithrombin-III precursor
P01008	5	12.9	764.799	2	-0.076	FATTFYQHLADSK	31.1	0.0012	52602.9	HUMAN	Antithrombin-III precursor
P01008	5	12.9	606.301	2	-0.024	FRIEDGFSLK	29.6	0.037	52602.9	HUMAN	Antithrombin-III precursor
P01008	5	12.9	837.865	2	-0.061	LQPLDFKENAEQSR	29.4	0.00018	52602.9	HUMAN	Antithrombin-III precursor
P01008	5	12.9	670.784	2	-0.051	TSDQIHFFFAK	26.7	0.0095	52602.9	HUMAN	Antithrombin-III precursor
P02760	1	6.5	1208.49	2	-0.09	mTVSTLVLGEGATEAEISmTSTR	31.4	2.5e-05	38999.9	HUMAN	AMBP protein precursor [Contains: Alpha-1-microglobulin
P01042	1	3	1069.98	2	-0.064	DIPTNSPELEETLTHTITK	19	0.06	71958	HUMAN	Kininogen-1 precursor
P02768	56	79.5	686.194	2	-0.093	AAFTECCQAADK	33	0.0021	69367.4	HUMAN	Serum albumin precursor
P02768	56	79.5	1062.92	2	-0.075	AAFTECCQAADKAACLLPK	22.7	0.0069	69367.4	HUMAN	Serum albumin precursor
P02768	56	79.5	750.25	2	-0.069	ADDKETCFAEEGK	24.7	0.042	69367.4	HUMAN	Serum albumin precursor
P02768	56	79.5	825.889	2	-0.062	AEFAEVSKLVTDLTK	41.1	5.6e-05	69367.4	HUMAN	Serum albumin precursor
P02768	56	79.5	510.241	2	-0.051	AFKAWAVAR	29.6	0.044	69367.4	HUMAN	Serum albumin precursor
P02768	56	79.5	830.6	3	-0.17	ALVLIAFAQYLQQCPFEDHVK	34.8	5.9e-05	69367.4	HUMAN	Serum albumin precursor
P02768	56	79.5	1207.54	3	-0.088	ALVLIAFAQYLQQCPFEDHVKLVNEVTEFAK	41.8	0.0001	69367.4	HUMAN	Serum albumin precursor
P02768	56	79.5	679.731	2	-0.088	AVmDDFAAFVEK	37.4	0.00011	69367.4	HUMAN	Serum albumin precursor
P02768	56	79.5	671.764	2	-0.058	AVMDDFAAFVEK	35.4	0.00017	69367.4	HUMAN	Serum albumin precursor
P02768	56	79.5	569.686	2	-0.067	CCTESLVNR	25.9	0.0057	69367.4	HUMAN	Serum albumin precursor
P02768	56	79.5	383.854	3	-0.0099	DAHKSEVAHR	31.1	0.054	69367.4	HUMAN	Serum albumin precursor
P02768	56	79.5	470.67	2	-0.057	DDNPNLPR	21.2	0.09	69367.4	HUMAN	Serum albumin precursor
P02768	56	79.5	476.199	2	-0.026	DLGEENFK	27.9	0.026	69367.4	HUMAN	Serum albumin precursor
P02768	56	79.5	599.211	2	-0.071	DVCKNYAEAK	21.2	0.099	69367.4	HUMAN	Serum albumin precursor
P02768	56	79.5	820.267	2	-0.13	DVFLGmFLYEYAR	37	3.3e-06	69367.4	HUMAN	Serum albumin precursor
P02768	56	79.5	1130.44	2	-0.076	EFNAETFTFHADICTLSEK	38.7	8.9e-06	69367.4	HUMAN	Serum albumin precursor
P02768	56	79.5	1273.04	2	-0.049	EFNAETFTFHADICTLSEKER	35.4	1.2e-05	69367.4	HUMAN	Serum albumin precursor
P02768	56	79.5	619.54	3	-0.1	EQLKAVmDDFAAFVEK	31.3	0.0043	69367.4	HUMAN	Serum albumin precursor
P02768	56	79.5	928.942	2	-0.016	EQLKAVmDDFAAFVEK	39.3	4.6e-06	69367.4	HUMAN	Serum albumin precursor
P02768	56	79.5	725.685	2	-0.083	ETYGEmADCCAK	24.6	0.0027	69367.4	HUMAN	Serum albumin precursor
P02768	56	79.5	409.507	3	-0.033	FKDLGEENFK	34.5	0.085	69367.4	HUMAN	Serum albumin precursor
P02768	56	79.5	626.77	2	-0.063	FPKAEFAEVSK	34.1	0.014	69367.4	HUMAN	Serum albumin precursor
P02768	56	79.5	480.785	2	0.00046	FQNALLVR	28	0.065	69367.4	HUMAN	Serum albumin precursor
P02768	56	79.5	656.374	2	-0.0011	HPDYSVVLLLR	29.9	0.0047	69367.4	HUMAN	Serum albumin precursor
P02768	56	79.5	581.481	3	-0.15	HPYFYAPELLFFAK	38.9	0.00038	69367.4	HUMAN	Serum albumin precursor
P02768	56	79.5	633.656	3	-0.014	HPYFYAPELLFFAKR	30.6	0.027	69367.4	HUMAN	Serum albumin precursor
P02768	56	79.5	571.234	2	-0.12	KLVAASQAALGL	27.9	4.9e-05	69367.4	HUMAN	Serum albumin precursor
P02768	56	79.5	564.8	2	-0.053	KQTALVELVK	31.1	0.033	69367.4	HUMAN	Serum albumin precursor
P02768	56	79.5	547.266	3	-0.052	KVPQVSTPTLVEVSR	41.6	0.003	69367.4	HUMAN	Serum albumin precursor
P02768	56	79.5	528.257	2	-0.041	KYLYEIAR	26.2	0.038	69367.4	HUMAN	Serum albumin precursor
P02768	56	79.5	648.791	2	-0.065	LAKTYETTLEK	26.5	0.0048	69367.4	HUMAN	Serum albumin precursor
P02768	56	79.5	539.74	2	2	LDELRDEGK	22.4	0.00035	69367.4	HUMAN	Serum albumin precursor
P02768	56	79.5	507.248	2	-0.055	LVAASQAALGL	36.1	5.3e-05	69367.4	HUMAN	Serum albumin precursor
P02768	56	79.5	575.255	2	-0.056	LVNEVTEFAK	35.2	0.00062	69367.4	HUMAN	Serum albumin precursor
P02768	56	79.5	889.36	3	-0.065	LVRPEVDVmCTAFHDNEETFLK	38.7	0.0008	69367.4	HUMAN	Serum albumin precursor
P02768	56	79.5	666.293	3	-0.022	NECFLQHKDDNPNLPR	36.2	0.0025	69367.4	HUMAN	Serum albumin precursor
P02768	56	79.5	1158.45	2	-0.11	NYAEAKDVFLGmFLYEYAR	28.4	4.2e-05	69367.4	HUMAN	Serum albumin precursor
P02768	56	79.5	829.29	2	-0.09	QNCELFEQLGEYK	39.3	0.00028	69367.4	HUMAN	Serum albumin precursor
P02768	56	79.5	819.97	2	-0.9	qNCELFEQLGEYK	35.3	1.9e-05	69367.4	HUMAN	Serum albumin precursor
P02768	56	79.5	867.056	3	-0.048	QNCELFEQLGEYKFQNALLVR	36.7	0.0023	69367.4	HUMAN	Serum albumin precursor
P02768	56	79.5	861.271	3	-0.16	qNCELFEQLGEYKFQNALLVR	31.9	0.0049	69367.4	HUMAN	Serum albumin precursor
P02768	56	79.5	500.746	2	-0.059	QTALVELVK	27.7	0.021	69367.4	HUMAN	Serum albumin precursor
P02768	56	79.5	489.866	3	-0.087	RHPDYSVVLLLR	47.2	0.011	69367.4	HUMAN	Serum albumin precursor
P02768	56	79.5	633.569	3	-0.1	RHPYFYAPELLFFAK	45.6	8.5e-05	69367.4	HUMAN	Serum albumin precursor
P02768	56	79.5	637.522	3	-0.13	RPCFSALEVDETYVPK	40.7	0.014	69367.4	HUMAN	Serum albumin precursor
P02768	56	79.5	997.353	3	-0.099	SHCIAEVENDEmPADLPSLAADFVESK	48.3	7.7e-06	69367.4	HUMAN	Serum albumin precursor
P02768	56	79.5	992.025	3	-0.094	SHCIAEVENDEMPADLPSLAADFVESK	43.3	0.00012	69367.4	HUMAN	Serum albumin precursor
P02768	56	79.5	1164.78	3	-0.079	SHCIAEVENDEmPADLPSLAADFVESKDVCK	32	0.0003	69367.4	HUMAN	Serum albumin precursor
P02768	56	79.5	509.266	2	-0.0059	SLHTLFGDK	25.5	0.02	69367.4	HUMAN	Serum albumin precursor
P02768	56	79.5	966.524	2	0.0018	SLHTLFGDKLCTVATLR	44.1	9.8e-08	69367.4	HUMAN	Serum albumin precursor
P02768	56	79.5	749.709	2	-0.084	TCVADESAENCDK	41.5	4.7e-05	69367.4	HUMAN	Serum albumin precursor
P02768	56	79.5	501.75	2	-0.033	TPVSDRVTK	21.6	0.027	69367.4	HUMAN	Serum albumin precursor
P02768	56	79.5	492.684	2	-0.064	TYETTLEK	19.6	0.081	69367.4	HUMAN	Serum albumin precursor
P02768	56	79.5	682.299	3	-0.071	VFDEFKPLVEEPQNLIK	47.8	0.00029	69367.4	HUMAN	Serum albumin precursor
P02768	56	79.5	756.355	2	-0.07	VPQVSTPTLVEVSR	35.4	2.8e-05	69367.4	HUMAN	Serum albumin precursor
P02768	56	79.5	722.213	2	-0.11	YICENQDSISSK	34.5	2e-06	69367.4	HUMAN	Serum albumin precursor
P02766	8	69.4	696.341	2	-1.5	AADDTWEPFASGK	33.8	1.2e-07	15887.2	HUMAN	Transthyretin precursor
P02766	8	69.4	817.618	3	-0.12	ALGISPFHEHAEVVFTANDSGPR	36.5	0.0017	15887.2	HUMAN	Transthyretin precursor
P02766	8	69.4	683.797	2	-0.086	GSPAINVAVHVFR	35.2	0.00025	15887.2	HUMAN	Transthyretin precursor
P02766	8	69.4	761.951	2	0.088	KAADDTWEPFASGK	32.4	3e-05	15887.2	HUMAN	Transthyretin precursor
P02766	8	69.4	1258.57	2	-0.1	RYTIAALLSPYSYSTTAVVTNPK	21.9	0.0084	15887.2	HUMAN	Transthyretin precursor
P02766	8	69.4	1047.41	3	-0.096	TSESGELHGLTTEEEFVEGIYKVEIDTK	36.2	0.00049	15887.2	HUMAN	Transthyretin precursor
P02766	8	69.4	1180.5	2	-0.12	YTIAALLSPYSYSTTAVVTNPK	22	0.062	15887.2	HUMAN	Transthyretin precursor
P02766	8	69.4	1245	2	-0.14	YTIAALLSPYSYSTTAVVTNPKE	23.4	0.0046	15887.2	HUMAN	Transthyretin precursor
Q9UL85	2	24.8	959.376	2	-0.11	EIVmTQSPATLSVSPGER	23.9	0.014	11761.3	HUMAN	Myosin-reactive immunoglobulin kappa chain variable region
Q9UL85	2	24.8	497.197	2	-0.093	LLIYGASTR	24.5	0.039	11761.3	HUMAN	Myosin-reactive immunoglobulin kappa chain variable region
Q6GMY2	6	15.8	455.161	2	-0.054	DGFFGNPR	23.5	0.04	66185.2	HUMAN	IGHM protein
Q6GMY2	6	15.8	419.624	2	0.88	GRFTISR	17.4	0.034	66185.2	HUMAN	IGHM protein
Q6GMY2	6	15.8	887.455	2	-0.055	GVALHRPDVYLLPPAR	34.4	0.00043	66185.2	HUMAN	IGHM protein
Q6GMY2	6	15.8	820.805	2	1.3	VFAIPPSFASIFLTK	26.9	4e-05	66185.2	HUMAN	IGHM protein
Q6GMY2	6	15.8	450.696	2	-0.073	VSVFVPPR	21.4	0.01	66185.2	HUMAN	IGHM protein
Q6GMY2	6	15.8	808.8	2	-0.09	YVTSAPmPEPQAPGR	27.4	0.00017	66185.2	HUMAN	IGHM protein
P01620	3	39.4	942.394	2	-0.11	EIVLTQSPGTLSLSPGER	35.6	0.0001	11775.2	HUMAN	Ig kappa chain V-III region SIE
P01620	3	39.4	816.804	2	-0.093	FSGSGSGTDFTLTISR	36.3	2e-05	11775.2	HUMAN	Ig kappa chain V-III region SIE
P01620	3	39.4	490.188	2	-0.094	LLIYGASSR	24.4	0.015	11775.2	HUMAN	Ig kappa chain V-III region SIE
P01876	7	23.8	770.815	2	-0.052	DASGVTFTWTPSSGK	30.3	0.00021	37655	HUMAN	Ig alpha-1 chain C region
P01876	7	23.8	785.006	3	-0.042	KGDTFSCmVGHEALPLAFTQK	28.9	0.071	37655	HUMAN	Ig alpha-1 chain C region
P01876	7	23.8	909.842	2	-0.12	qEPSQGTTTFAVTSILR	34.6	4.5e-05	37655	HUMAN	Ig alpha-1 chain C region
P01876	7	23.8	918.432	2	-0.046	QEPSQGTTTFAVTSILR	25.8	0.00078	37655	HUMAN	Ig alpha-1 chain C region
P01876	7	23.8	688.238	2	-0.076	TFTCTAAYPESK	30.7	8.2e-05	37655	HUMAN	Ig alpha-1 chain C region
P01876	7	23.8	466.227	2	-0.049	TPLTATLSK	23.3	0.00043	37655	HUMAN	Ig alpha-1 chain C region
P01876	7	23.8	607.308	2	-0.011	WLQGSQELPR	28.9	0.037	37655	HUMAN	Ig alpha-1 chain C region
Q6IN78	9	30	936.915	2	-0.074	EPQVYTLPPSRDELTK	28.5	0.01	50854.2	HUMAN	IGHG1 protein
Q6IN78	9	30	839.379	2	-0.025	FNWYVDGVEVHNAK	39.9	4.4e-06	50854.2	HUMAN	IGHG1 protein
Q6IN78	9	30	1272.48	2	-0.093	GFYPSDIAVEWESNGQPENNYK	31.4	0.00084	50854.2	HUMAN	IGHG1 protein
Q6IN78	9	30	593.791	2	-0.036	GPSVFPLAPSSK	28.8	0.01	50854.2	HUMAN	IGHG1 protein
Q6IN78	9	30	581.248	2	-0.07	NQVSLTCLVK	34.3	0.0023	50854.2	HUMAN	IGHG1 protein
Q6IN78	9	30	661.279	2	-0.064	STSGGTAALGCLVK	25.2	0.01	50854.2	HUMAN	IGHG1 protein
Q6IN78	9	30	1069.96	2	-0.057	TPEVTCVVVDVSHEDPEVK	31.7	4e-05	50854.2	HUMAN	IGHG1 protein
Q6IN78	9	30	937.391	2	-0.074	TTPPVLDSDGSFFLYSK	36.2	1.4e-05	50854.2	HUMAN	IGHG1 protein
Q6IN78	9	30	904.438	2	-0.069	VVSVLTVLHQDWLNGK	35.8	6.2e-06	50854.2	HUMAN	IGHG1 protein
Q6GMV9	9	44.3	751.764	2	-0.12	DSTYSLSSTLTLSK	36.1	0.00027	25646.1	HUMAN	IGKC protein
Q6GMV9	9	44.3	816.804	2	-0.093	FSGSGSGTDFTLTISR	36.3	2e-05	25646.1	HUMAN	IGKC protein
Q6GMV9	9	44.3	714.293	3	-0.072	HKVYACEVTHQGLSSPVTK	35.9	0.011	25646.1	HUMAN	IGKC protein
Q6GMV9	9	44.3	1051.5	2	-0.071	RTVAAPSVFIFPPSDEQLK	39	3e-05	25646.1	HUMAN	IGKC protein
Q6GMV9	9	44.3	899.35	2	-0.1	SGTASVVCLLNNFYPR	33.6	0.00026	25646.1	HUMAN	IGKC protein
Q6GMV9	9	44.3	649.16	3	-0.19	TVAAPSVFIFPPSDEQLK	32	0.014	25646.1	HUMAN	IGKC protein
Q6GMV9	9	44.3	1068.39	2	-0.094	VDNALQSGNSQESVTEQDSK	45.5	2.7e-08	25646.1	HUMAN	IGKC protein
Q6GMV9	9	44.3	1207.18	3	-0.064	VDNALQSGNSQESVTEQDSKDSTYSLSSTLTLSK	31.8	0.00028	25646.1	HUMAN	IGKC protein
Q6GMV9	9	44.3	938.37	2	-0.097	VYACEVTHQGLSSPVTK	35.3	6e-05	25646.1	HUMAN	IGKC protein
P68871	14	84.4	689.792	2	-0.062	EFTPPVQAAYQK	33.2	0.0003	15998.5	HUMAN	Hemoglobin subunit beta
P68871	14	84.4	1029.94	2	-0.037	FFESFGDLSTPDAVMGNPK	38.4	2.8e-06	15998.5	HUMAN	Hemoglobin subunit beta
P68871	14	84.4	1037.89	2	-0.084	FFESFGDLSTPDAVmGNPK	38.2	1.6e-06	15998.5	HUMAN	Hemoglobin subunit beta
P68871	14	84.4	862.706	3	-0.046	GTFATLSELHCDKLHVDPENFR	36.4	0.00077	15998.5	HUMAN	Hemoglobin subunit beta
P68871	14	84.4	599.945	3	-0.056	KVLGAFSDGLAHLDNLK	49.1	2.6e-05	15998.5	HUMAN	Hemoglobin subunit beta
P68871	14	84.4	637.725	2	-0.14	LLVVYPWTQR	24.2	0.0034	15998.5	HUMAN	Hemoglobin subunit beta
P68871	14	84.4	466.668	2	-0.095	SAVTALWGK	27	0.039	15998.5	HUMAN	Hemoglobin subunit beta
P68871	14	84.4	1114.6	2	0.0093	SAVTALWGKVNVDEVGGEALGR	44	2.3e-06	15998.5	HUMAN	Hemoglobin subunit beta
P68871	14	84.4	476.735	2	-0.024	VHLTPEEK	20.9	0.039	15998.5	HUMAN	Hemoglobin subunit beta
P68871	14	84.4	933.444	2	-0.066	VHLTPEEKSAVTALWGK	25.6	0.00048	15998.5	HUMAN	Hemoglobin subunit beta
P68871	14	84.4	835.404	2	-0.045	VLGAFSDGLAHLDNLK	38.4	0.00026	15998.5	HUMAN	Hemoglobin subunit beta
P68871	14	84.4	657.759	2	-0.077	VNVDEVGGEALGR	39.6	0.00027	15998.5	HUMAN	Hemoglobin subunit beta
P68871	14	84.4	575.269	2	-0.071	VVAGVANALAHK	35	0.00084	15998.5	HUMAN	Hemoglobin subunit beta
P68871	14	84.4	725.311	2	-0.09	VVAGVANALAHKYH	29.6	6.5e-07	15998.5	HUMAN	Hemoglobin subunit beta
P69905	16	75.4	681.606	3	-0.067	AAWGKVGAHAGEYGAEALER	40.8	2.1e-05	15257.7	HUMAN	Hemoglobin subunit alpha
P69905	16	75.4	607.288	2	-0.055	Acetyl-VLSPADKTNVK	23.9	0.0084	15257.7	HUMAN	Hemoglobin subunit alpha
P69905	16	75.4	626.817	2	-0.044	FLASVSTVLTSK	34.4	9.4e-05	15257.7	HUMAN	Hemoglobin subunit alpha
P69905	16	75.4	1042.16	3	-0.044	KVADALTNAVAHVDDMPNALSALSDLHAHK	40.9	3.6e-05	15257.7	HUMAN	Hemoglobin subunit alpha
P69905	16	75.4	1047.47	3	-0.063	KVADALTNAVAHVDDmPNALSALSDLHAHK	44.8	9.8e-05	15257.7	HUMAN	Hemoglobin subunit alpha
P69905	16	75.4	544.298	2	-0.019	LRVDPVNFK	22	0.06	15257.7	HUMAN	Hemoglobin subunit alpha
P69905	16	75.4	544.197	2	-0.082	mFLSFPTTK	23.2	0.0007	15257.7	HUMAN	Hemoglobin subunit alpha
P69905	16	75.4	536.245	2	-0.036	MFLSFPTTK	19.4	0.022	15257.7	HUMAN	Hemoglobin subunit alpha
P69905	16	75.4	968.094	3	-0.052	mFLSFPTTKTYFPHFDLSHGSAQVK	34.3	0.0013	15257.7	HUMAN	Hemoglobin subunit alpha
P69905	16	75.4	917.395	2	-0.054	TYFPHFDLSHGSAQVK	29.7	5e-05	15257.7	HUMAN	Hemoglobin subunit alpha
P69905	16	75.4	999.45	3	-0.051	VADALTNAVAHVDDMPNALSALSDLHAHK	50	5.3e-07	15257.7	HUMAN	Hemoglobin subunit alpha
P69905	16	75.4	1004.81	3	-0.024	VADALTNAVAHVDDmPNALSALSDLHAHK	47.8	9.7e-06	15257.7	HUMAN	Hemoglobin subunit alpha
P69905	16	75.4	1094.5	3	-0.057	VADALTNAVAHVDDmPNALSALSDLHAHKLR	39.4	4e-05	15257.7	HUMAN	Hemoglobin subunit alpha
P69905	16	75.4	765.341	2	-0.029	VGAHAGEYGAEALER	41.7	6e-06	15257.7	HUMAN	Hemoglobin subunit alpha
P69905	16	75.4	866.74	3	-0.02	VGAHAGEYGAEALERmFLSFPTTK	39.2	0.00075	15257.7	HUMAN	Hemoglobin subunit alpha
P69905	16	75.4	586.298	2	-0.04	VLSPADKTNVK	23.5	0.073	15257.7	HUMAN	Hemoglobin subunit alpha
P02787	25	34.1	482.738	2	-0.032	APNHAVVTR	22.6	0.041	77050.6	HUMAN	Serotransferrin precursor
P02787	25	34.1	546.771	2	-0.046	APNHAVVTRK	21.2	0.015	77050.6	HUMAN	Serotransferrin precursor
P02787	25	34.1	682.79	2	-0.075	CLVEKGDVAFVK	32.5	0.0018	77050.6	HUMAN	Serotransferrin precursor
P02787	25	34.1	489.672	2	-0.076	DGAGDVAFVK	28.7	0.0056	77050.6	HUMAN	Serotransferrin precursor
P02787	25	34.1	745.819	2	-0.085	DLLFKDSAHGFLK	30.3	0.0031	77050.6	HUMAN	Serotransferrin precursor
P02787	25	34.1	783.339	2	-0.064	DLLFRDDTVCLAK	26	0.0042	77050.6	HUMAN	Serotransferrin precursor
P02787	25	34.1	598.196	2	-0.084	DSGFQMNQLR	32.6	0.017	77050.6	HUMAN	Serotransferrin precursor
P02787	25	34.1	606.21	2	-0.068	DSGFQmNQLR	24.9	0.04	77050.6	HUMAN	Serotransferrin precursor
P02787	25	34.1	815.276	2	-0.14	EDPQTFYYAVAVVK	35	0.00013	77050.6	HUMAN	Serotransferrin precursor
P02787	25	34.1	638.764	2	-0.055	EFQLFSSPHGK	31.9	0.004	77050.6	HUMAN	Serotransferrin precursor
P02787	25	34.1	642.207	2	-0.081	EGYYGYTGAFR	29.6	0.00052	77050.6	HUMAN	Serotransferrin precursor
P02787	25	34.1	583.735	2	-0.064	HQTVPQNTGGK	22.6	0.0024	77050.6	HUMAN	Serotransferrin precursor
P02787	25	34.1	637.271	2	-0.059	HSTIFENLANK	34.9	0.00016	77050.6	HUMAN	Serotransferrin precursor
P02787	25	34.1	1087.91	2	-0.099	IMNGEADAmSLDGGFVYIAGK	39.7	8e-06	77050.6	HUMAN	Serotransferrin precursor
P02787	25	34.1	1095.94	2	-0.065	ImNGEADAmSLDGGFVYIAGK	46.1	1.5e-06	77050.6	HUMAN	Serotransferrin precursor
P02787	25	34.1	670.268	2	-0.057	KDSGFQmNQLR	24.6	0.0048	77050.6	HUMAN	Serotransferrin precursor
P02787	25	34.1	793.809	2	-0.082	KPVEEYANCHLAR	33.5	2.7e-05	77050.6	HUMAN	Serotransferrin precursor
P02787	25	34.1	747.772	2	-0.097	mYLGYEYVTAIR	42.7	5.3e-06	77050.6	HUMAN	Serotransferrin precursor
P02787	25	34.1	739.769	2	-0.1	MYLGYEYVTAIR	38.6	7.2e-05	77050.6	HUMAN	Serotransferrin precursor
P02787	25	34.1	976.899	2	-0.074	NLNEKDYELLCLDGTR	38.1	2.7e-06	77050.6	HUMAN	Serotransferrin precursor
P02787	25	34.1	625.2	2	-0.11	SASDLTWDNLK	29.8	0.034	77050.6	HUMAN	Serotransferrin precursor
P02787	25	34.1	746.309	2	-0.074	SKEFQLFSSPHGK	34.9	0.00011	77050.6	HUMAN	Serotransferrin precursor
P02787	25	34.1	708.232	2	-0.13	SVIPSDGPSVACVK	24.6	0.00079	77050.6	HUMAN	Serotransferrin precursor
P02787	25	34.1	797.308	2	-0.1	TAGWNIPmGLLYNK	25.5	0.018	77050.6	HUMAN	Serotransferrin precursor
P02787	25	34.1	500.674	2	-0.079	YLGEEYVK	23.3	0.0031	77050.6	HUMAN	Serotransferrin precursor
P06727	6	16.2	616.243	2	-0.084	ALVQQmEQLR	22.1	0.058	45399.4	HUMAN	Apolipoprotein A-IV precursor
P06727	6	16.2	720.314	2	-0.09	KLVPFATELHER	25.2	0.026	45399.4	HUMAN	Apolipoprotein A-IV precursor
P06727	6	16.2	704.267	2	-0.093	LGEVNTYAGDLQK	31.6	0.0032	45399.4	HUMAN	Apolipoprotein A-IV precursor
P06727	6	16.2	656.267	2	-0.089	LVPFATELHER	20.9	0.0069	45399.4	HUMAN	Apolipoprotein A-IV precursor
P06727	6	16.2	676.779	2	-0.054	RVEPYGENFNK	24.4	0.0098	45399.4	HUMAN	Apolipoprotein A-IV precursor
P06727	6	16.2	1042.46	2	-0.074	SLAELGGHLDQQVEEFRR	20.1	0.072	45399.4	HUMAN	Apolipoprotein A-IV precursor
P05090	5	24.9	615.736	2	-0.1	NILTSNNIDVK	31.4	0.023	21275.8	HUMAN	Apolipoprotein D precursor
P05090	5	24.9	679.792	2	-0.093	NILTSNNIDVKK	26.8	0.033	21275.8	HUMAN	Apolipoprotein D precursor
P05090	5	24.9	712.282	2	-0.093	NPNLPPETVDSLK	28.1	0.0043	21275.8	HUMAN	Apolipoprotein D precursor
P05090	5	24.9	438.232	2	2	VLNQELR	19.9	0.0097	21275.8	HUMAN	Apolipoprotein D precursor
P05090	5	24.9	942.374	2	0.4	WYEIEKIPTTFENGR	19.4	0.038	21275.8	HUMAN	Apolipoprotein D precursor
P02647	13	40.4	608.264	2	-0.05	ATEHLSTLSEK	22.8	0.0059	30778.1	HUMAN	Apolipoprotein A-I precursor
P02647	13	40.4	618.219	2	-0.13	DLATVYVDVLK	37.5	0.0004	30778.1	HUMAN	Apolipoprotein A-I precursor
P02647	13	40.4	908.363	2	-0.066	DSGRDYVSQFEGSALGK	29.7	0.0032	30778.1	HUMAN	Apolipoprotein A-I precursor
P02647	13	40.4	700.743	2	-0.095	DYVSQFEGSALGK	41.3	3e-05	30778.1	HUMAN	Apolipoprotein A-I precursor
P02647	13	40.4	714.266	2	-0.069	KWQEEmELYR	21.2	0.031	30778.1	HUMAN	Apolipoprotein A-I precursor
P02647	13	40.4	579.272	2	-0.046	LEALKENGGAR	24.9	0.042	30778.1	HUMAN	Apolipoprotein A-I precursor
P02647	13	40.4	806.81	2	-0.087	LLDNWDSVTSTFSK	37	0.00011	30778.1	HUMAN	Apolipoprotein A-I precursor
P02647	13	40.4	524.165	2	-0.095	LSPLGEEmR	22.5	0.00066	30778.1	HUMAN	Apolipoprotein A-I precursor
P02647	13	40.4	651.254	2	-0.074	THLAPYSDELR	25.9	0.00013	30778.1	HUMAN	Apolipoprotein A-I precursor
P02647	13	40.4	793.352	2	-0.055	THLAPYSDELRQR	28.2	0.0013	30778.1	HUMAN	Apolipoprotein A-I precursor
P02647	13	40.4	731.846	2	-0.084	VKDLATVYVDVLK	41.9	0.00045	30778.1	HUMAN	Apolipoprotein A-I precursor
P02647	13	40.4	626.694	2	-0.12	VQPYLDDFQK	21.1	0.062	30778.1	HUMAN	Apolipoprotein A-I precursor
P02647	13	40.4	642.212	2	-0.078	WQEEMELYR	29.8	0.0033	30778.1	HUMAN	Apolipoprotein A-I precursor
P02649	4	19.2	749.276	2	-0.13	AATVGSLAGQPLQER	31.6	0.0014	36154.4	HUMAN	Apolipoprotein E precursor
P02649	4	19.2	657.276	2	-0.086	AKLEEQAQQIR	23.9	0.0058	36154.4	HUMAN	Apolipoprotein E precursor
P02649	4	19.2	1046.93	2	-0.096	AYKSELEEQLTPVAEETR	42.5	2.7e-06	36154.4	HUMAN	Apolipoprotein E precursor
P02649	4	19.2	810.795	2	-0.11	VQAAVGTSAAPVPSDNH	20.5	0.0096	36154.4	HUMAN	Apolipoprotein E precursor
P00450	16	20.8	1237.14	3	-0.078	ADDKVYPGEQYTYmLLATEEQSPGEGDGNCVTR	29.9	0.0002	122206	HUMAN	Ceruloplasmin precursor
P00450	16	20.8	785.695	3	-0.053	AEEEHLGILGPQLHADVGDKVK	31.9	0.0058	122206	HUMAN	Ceruloplasmin precursor
P00450	16	20.8	680.286	2	-0.081	AETGDKVYVHLK	25.6	0.006	122206	HUMAN	Ceruloplasmin precursor
P00450	16	20.8	760.253	2	-0.12	ALYLQYTDETFR	36.8	7.2e-05	122206	HUMAN	Ceruloplasmin precursor
P00450	16	20.8	602.177	2	-0.09	EYTDASFTNR	27.4	0.00032	122206	HUMAN	Ceruloplasmin precursor
P00450	16	20.8	1146.93	2	-0.083	FNKNNEGTYYSPNYNPQSR	32.8	0.00034	122206	HUMAN	Ceruloplasmin precursor
P00450	16	20.8	686.273	2	-0.11	GAYPLSIEPIGVR	30.4	0.0064	122206	HUMAN	Ceruloplasmin precursor
P00450	16	20.8	590.763	2	-0.046	IYHSHIDAPK	22	0.025	122206	HUMAN	Ceruloplasmin precursor
P00450	16	20.8	1150	2	-0.085	KLISVDTEHSNIYLQNGPDR	27.3	0.00013	122206	HUMAN	Ceruloplasmin precursor
P00450	16	20.8	724.254	3	-0.11	LISVDTEHSNIYLQNGPDR	39.2	0.013	122206	HUMAN	Ceruloplasmin precursor
P00450	16	20.8	1245.46	2	-0.072	mFTTAPDQVDKEDEDFQESNK	20.2	0.0024	122206	HUMAN	Ceruloplasmin precursor
P00450	16	20.8	952.3	2	-0.11	NNEGTYYSPNYNPQSR	29.4	0.00047	122206	HUMAN	Ceruloplasmin precursor
P00450	16	20.8	716.257	2	-0.066	QSEDSTFYLGER	28.1	0.0017	122206	HUMAN	Ceruloplasmin precursor
P00450	16	20.8	794.319	2	-0.055	RQSEDSTFYLGER	30.1	0.0026	122206	HUMAN	Ceruloplasmin precursor
P00450	16	20.8	844.269	3	-0.15	SVPPSASHVAPTETFTYEWTVPK	28.1	0.017	122206	HUMAN	Ceruloplasmin precursor
P00450	16	20.8	783.796	2	-0.072	VNKDDEEFIESNK	35.6	4.2e-05	122206	HUMAN	Ceruloplasmin precursor
P00738	14	35.7	645.744	2	-0.12	DIAPTLTLYVGK	29.6	0.00012	45205.7	HUMAN	Haptoglobin precursor [Contains: Haptoglobin alpha chain; Haptoglobin beta chain]
P00738	14	35.7	709.826	2	-0.09	DIAPTLTLYVGKK	25.7	0.0017	45205.7	HUMAN	Haptoglobin precursor [Contains: Haptoglobin alpha chain; Haptoglobin beta chain]
P00738	14	35.7	573.713	2	-0.061	HYEGSTVPEK	27.8	0.019	45205.7	HUMAN	Haptoglobin precursor [Contains: Haptoglobin alpha chain; Haptoglobin beta chain]
P00738	14	35.7	637.815	2	-0.0073	HYEGSTVPEKK	31.7	0.0065	45205.7	HUMAN	Haptoglobin precursor [Contains: Haptoglobin alpha chain; Haptoglobin beta chain]
P00738	14	35.7	667.805	2	-0.041	NANFKFTDHLK	27.6	0.052	45205.7	HUMAN	Haptoglobin precursor [Contains: Haptoglobin alpha chain; Haptoglobin beta chain]
P00738	14	35.7	673.251	2	-0.075	SCAVAEYGVYVK	32.5	0.00068	45205.7	HUMAN	Haptoglobin precursor [Contains: Haptoglobin alpha chain; Haptoglobin beta chain]
P00738	14	35.7	729.976	3	-0.047	SPVGVQPILNEHTFCAGmSK	37.2	0.00025	45205.7	HUMAN	Haptoglobin precursor [Contains: Haptoglobin alpha chain; Haptoglobin beta chain]
P00738	14	35.7	720.258	2	-0.096	TEGDGVYTLNDKK	26.1	0.018	45205.7	HUMAN	Haptoglobin precursor [Contains: Haptoglobin alpha chain; Haptoglobin beta chain]
P00738	14	35.7	490.689	2	-0.062	VGYVSGWGR	23.8	0.0015	45205.7	HUMAN	Haptoglobin precursor [Contains: Haptoglobin alpha chain; Haptoglobin beta chain]
P00738	14	35.7	917.888	2	-0.075	VMPICLPSKDYAEVGR	20.3	0.064	45205.7	HUMAN	Haptoglobin precursor [Contains: Haptoglobin alpha chain; Haptoglobin beta chain]
P00738	14	35.7	925.876	2	-0.085	VmPICLPSKDYAEVGR	27.4	0.00039	45205.7	HUMAN	Haptoglobin precursor [Contains: Haptoglobin alpha chain; Haptoglobin beta chain]
P00738	14	35.7	602.225	2	-0.097	VTSIQDWVQK	29	0.018	45205.7	HUMAN	Haptoglobin precursor [Contains: Haptoglobin alpha chain; Haptoglobin beta chain]
P00738	14	35.7	897.896	2	-0.11	VVLHPNYSQVDIGLIK	24.1	0.037	45205.7	HUMAN	Haptoglobin precursor [Contains: Haptoglobin alpha chain; Haptoglobin beta chain]
P00738	14	35.7	862.314	2	-0.096	YVmLPVADQDQCIR	40	1e-06	45205.7	HUMAN	Haptoglobin precursor [Contains: Haptoglobin alpha chain; Haptoglobin beta chain]
P02679	9	26.4	845.964	3	-0.13	AIQLTYNPDESSKPNmIDAATLK	27.2	0.063	51512.1	HUMAN	Fibrinogen gamma chain precursor
P02679	9	26.4	1103.93	2	-0.094	EGFGHLSPTGTTEFWLGNEK	22.8	0.014	51512.1	HUMAN	Fibrinogen gamma chain precursor
P02679	9	26.4	841.87	2	-0.11	IHLISTQSAIPYALR	41.9	2.8e-06	51512.1	HUMAN	Fibrinogen gamma chain precursor
P02679	9	26.4	799.982	3	-0.077	mLEEImKYEASILTHDSSIR	33	0.0032	51512.1	HUMAN	Fibrinogen gamma chain precursor
P02679	9	26.4	638.792	2	-0.076	qSGLYFIKPLK	18.3	0.09	51512.1	HUMAN	Fibrinogen gamma chain precursor
P02679	9	26.4	567.643	2	-0.12	TSTADYAMFK	21.4	0.02	51512.1	HUMAN	Fibrinogen gamma chain precursor
P02679	9	26.4	575.674	2	-0.084	TSTADYAmFK	22.9	0.002	51512.1	HUMAN	Fibrinogen gamma chain precursor
P02679	9	26.4	560.25	2	0.98	VELEDWNGR	26.5	0.00077	51512.1	HUMAN	Fibrinogen gamma chain precursor
P02679	9	26.4	757.284	2	-0.083	YLQEIYNSNNQK	24.4	0.029	51512.1	HUMAN	Fibrinogen gamma chain precursor
P02671	1	1.5	755.297	2	-0.06	EVDLKDYEDQQK	33	0.00022	94973.8	HUMAN	Fibrinogen alpha chain precursor [Contains: Fibrinopeptide A]
P02675	7	20.4	768.304	2	-0.061	AHYGGFTVQNEANK	25.6	0.00099	55928.7	HUMAN	Fibrinogen beta chain precursor [Contains: Fibrinopeptide B]
P02675	7	20.4	789.986	3	-0.075	AHYGGFTVQNEANKYQISVNK	29	0.085	55928.7	HUMAN	Fibrinogen beta chain precursor [Contains: Fibrinopeptide B]
P02675	7	20.4	884.811	2	-0.086	DNENVVNEYSSELEK	42.5	2.2e-05	55928.7	HUMAN	Fibrinogen beta chain precursor [Contains: Fibrinopeptide B]
P02675	7	20.4	1292.9	3	-0.053	DNENVVNEYSSELEKHQLYIDETVNSNIPTNLR	35	0.0019	55928.7	HUMAN	Fibrinogen beta chain precursor [Contains: Fibrinopeptide B]
P02675	7	20.4	1136.96	2	-0.083	GGETSEmYLIQPDSSVKPYR	22.8	0.022	55928.7	HUMAN	Fibrinogen beta chain precursor [Contains: Fibrinopeptide B]
P02675	7	20.4	654.735	2	-0.078	QGFGNVATNTDGK	16.1	0.0034	55928.7	HUMAN	Fibrinogen beta chain precursor [Contains: Fibrinopeptide B]
P02675	7	20.4	842.744	2	-0.11	YYWGGQYTWDmAK	27.2	0.00042	55928.7	HUMAN	Fibrinogen beta chain precursor [Contains: Fibrinopeptide B]
Q6GTG1	6	12.9	677.811	2	-0.071	AKLPDATPTELAK	29.3	0.00073	52937.1	HUMAN	Group-specific component
Q6GTG1	6	12.9	627.813	2	-0.049	HLSLLTTLSNR	31	0.00084	52937.1	HUMAN	Group-specific component
Q6GTG1	6	12.9	847.865	2	-0.094	KFPSGTFEQVSQLVK	26.4	0.0026	52937.1	HUMAN	Group-specific component
Q6GTG1	6	12.9	663.833	2	-0.047	RTHLPEVFLSK	29.6	0.031	52937.1	HUMAN	Group-specific component
Q6GTG1	6	12.9	585.794	2	-0.035	THLPEVFLSK	22.3	0.019	52937.1	HUMAN	Group-specific component
Q6GTG1	6	12.9	702.809	2	-0.036	VmDKYTFELSR	27.8	0.00022	52937.1	HUMAN	Group-specific component
P02753	1	5.5	583.196	2	-0.1	DPNGLPPEAQK	21.7	0.01	23010.2	HUMAN	Plasma retinol-binding protein precursor
P15090	1	15.9	1190.47	2	-0.086	LVSSENFDDYmKEVGVGFATR	C5071823M	28.7	2.5e-05	14719	HUMAN	Fatty acid-binding protein, adipocyte
P02763	6	31.3	871.805	2	-0.1	EQLGEFYEALDCLR	29	0.00096	23511.8	HUMAN	Alpha-1-acid glycoprotein 1 precursor
P02763	6	31.3	620.776	2	-0.038	SDVVYTDWKK	27.7	0.00051	23511.8	HUMAN	Alpha-1-acid glycoprotein 1 precursor
P02763	6	31.3	723.237	2	-0.098	TYMLAFDVNDEK	31.7	1.2e-05	23511.8	HUMAN	Alpha-1-acid glycoprotein 1 precursor
P02763	6	31.3	580.73	2	-0.068	WFYIASAFR	29.3	0.00075	23511.8	HUMAN	Alpha-1-acid glycoprotein 1 precursor
P02763	6	31.3	876.956	2	-0.025	YVGGQEHFAHLLILR	39.7	0.00054	23511.8	HUMAN	Alpha-1-acid glycoprotein 1 precursor
P02763	6	31.3	1048.97	2	-0.095	YVGGQEHFAHLLILRDTK	25.4	0.0088	23511.8	HUMAN	Alpha-1-acid glycoprotein 1 precursor
P19652	2	7.5	617.864	2	0.0079	EHVAHLLFLR	32	0.0021	23602.8	HUMAN	Alpha-1-acid glycoprotein 2 precursor
P19652	2	7.5	599.601	3	-0.056	YEGGREHVAHLLFLR	32.9	0.0017	23602.8	HUMAN	Alpha-1-acid glycoprotein 2 precursor
P25311	3	15.9	796.335	3	-0.081	NILDRQDPPSVVVTSHQAPGEK	40.3	0.002	33872.5	HUMAN	Zinc-alpha-2-glycoprotein precursor
P25311	3	15.9	704.756	2	-0.12	YSLTYIYTGLSK	34.4	0.00049	33872.5	HUMAN	Zinc-alpha-2-glycoprotein precursor
P25311	3	15.9	859.31	2	-0.081	YYYDGKDYIEFNK	29	0.00055	33872.5	HUMAN	Zinc-alpha-2-glycoprotein precursor
P02790	5	12.1	833.284	3	-0.13	EVGTPHGIILDSVDAAFICPGSSR	33.1	0.012	51676.8	HUMAN	Hemopexin precursor
P02790	5	12.1	571.216	2	-0.082	GGYTLVSGYPK	31.8	0.0012	51676.8	HUMAN	Hemopexin precursor
P02790	5	12.1	610.698	2	-0.11	NFPSPVDAAFR	24.9	0.075	51676.8	HUMAN	Hemopexin precursor
P02790	5	12.1	563.253	2	-0.053	qGHNSVFLIK	27.8	0.012	51676.8	HUMAN	Hemopexin precursor
P02790	5	12.1	571.805	2	-0.015	QGHNSVFLIK	22.3	0.03	51676.8	HUMAN	Hemopexin precursor
P04217	3	9.1	544.692	2	-0.1	ATWSGAVLAGR	29	0.013	54273	HUMAN	Alpha-1B-glycoprotein precursor
P04217	3	9.1	686.786	2	-0.066	HQFLLTGDTQGR	25.5	0.0003	54273	HUMAN	Alpha-1B-glycoprotein precursor
P04217	3	9.1	765.99	3	-0.076	TPGAAANLELIFVGPQHAGNYR	44.9	2.3e-06	54273	HUMAN	Alpha-1B-glycoprotein precursor
P02765	3	8.2	1040.42	2	-0.59	HTFMGVVSLGSPSGEVSHPR	28.4	4.7e-06	39325	HUMAN	Alpha-2-HS-glycoprotein precursor
P02765	3	8.2	699.604	3	-0.074	HTFmGVVSLGSPSGEVSHPR	40.1	0.0004	39325	HUMAN	Alpha-2-HS-glycoprotein precursor
P02765	3	8.2	598.756	2	-0.061	HTLNQIDEVK	26.8	0.0087	39325	HUMAN	Alpha-2-HS-glycoprotein precursor
P02743	3	16.1	906.365	2	-0.085	IVLGQEQDSYGGKFDR	26.5	0.00044	25387.3	HUMAN	Serum amyloid P-component precursor
P02743	3	16.1	583.719	2	-0.077	QGYFVEAQPK	24.2	0.081	25387.3	HUMAN	Serum amyloid P-component precursor
P02743	3	16.1	578.713	2	-0.09	VGEYSLYIGR	31.1	0.0026	25387.3	HUMAN	Serum amyloid P-component precursor
P35542	1	8.5	574.664	2	-0.11	EALQGVGDmGR	22.3	0.006	14806.8	HUMAN	Serum amyloid A-4 protein precursor
Q49AQ8	2	5.9	617.217	2	-0.11	IYVVDVGSEPR	32.4	0.00026	45349.3	HUMAN	SELENBP1 protein
Q49AQ8	2	5.9	666.801	2	-0.097	LTGQLFLGGSIVK	28.1	0.0075	45349.3	HUMAN	SELENBP1 protein
P02144	2	17.5	738.217	2	-0.11	DmASNYKELGFQG	19.4	0.055	17184	HUMAN	Myoglobin
P02144	2	17.5	675.837	2	-0.071	HGATVLTALGGILK	38.5	7.6e-06	17184	HUMAN	Myoglobin
P01024	10	11.2	1086.95	2	-0.094	ILLQGTPVAQmTEDAVDAER	28.1	0.00051	187150	HUMAN	Complement C3 precursor [Contains: Complement C3 beta chain; Complement C3 alpha chain; C3a anaphylatoxin; Complement C3b alpha' chain; Complement C3c alpha' chain fragment 1; Complement C3dg fragment; Complemen...
P01024	10	11.2	997.431	2	-0.09	KVEGTAFVIFGIQDGEQR	31.7	0.00011	187150	HUMAN	Complement C3 precursor [Contains: Complement C3 beta chain; Complement C3 alpha chain; C3a anaphylatoxin; Complement C3b alpha' chain; Complement C3c alpha' chain fragment 1; Complement C3dg fragment; Complemen...
P01024	10	11.2	1132.12	3	-0.097	LESEETmVLEAHDAQGDVPVTVTVHDFPGKK	33.4	0.00045	187150	HUMAN	Complement C3 precursor [Contains: Complement C3 beta chain; Complement C3 alpha chain; C3a anaphylatoxin; Complement C3b alpha' chain; Complement C3c alpha' chain fragment 1; Complement C3dg fragment; Complemen...
P01024	10	11.2	630.972	3	-0.058	LSINTHPSQKPLSITVR	28.3	0.088	187150	HUMAN	Complement C3 precursor [Contains: Complement C3 beta chain; Complement C3 alpha chain; C3a anaphylatoxin; Complement C3b alpha' chain; Complement C3c alpha' chain fragment 1; Complement C3dg fragment; Complemen...
P01024	10	11.2	756.293	2	-0.12	LVAYYTLIGASGQR	29.8	0.0017	187150	HUMAN	Complement C3 precursor [Contains: Complement C3 beta chain; Complement C3 alpha chain; C3a anaphylatoxin; Complement C3b alpha' chain; Complement C3c alpha' chain fragment 1; Complement C3dg fragment; Complemen...
P01024	10	11.2	928.342	2	-0.089	SEETKENEGFTVTAEGK	24.8	0.00047	187150	HUMAN	Complement C3 precursor [Contains: Complement C3 beta chain; Complement C3 alpha chain; C3a anaphylatoxin; Complement C3b alpha' chain; Complement C3c alpha' chain fragment 1; Complement C3dg fragment; Complemen...
P01024	10	11.2	908.854	2	-0.095	SNLDEDIIAEENIVSR	44	5e-05	187150	HUMAN	Complement C3 precursor [Contains: Complement C3 beta chain; Complement C3 alpha chain; C3a anaphylatoxin; Complement C3b alpha' chain; Complement C3c alpha' chain fragment 1; Complement C3dg fragment; Complemen...
P01024	10	11.2	685.751	2	-0.12	TIYTPGSTVLYR	26.7	0.014	187150	HUMAN	Complement C3 precursor [Contains: Complement C3 beta chain; Complement C3 alpha chain; C3a anaphylatoxin; Complement C3b alpha' chain; Complement C3c alpha' chain fragment 1; Complement C3dg fragment; Complemen...
P01024	10	11.2	1099.49	2	-0.079	VPVAVQGEDTVQSLTQGDGVAK	39.9	4.7e-07	187150	HUMAN	Complement C3 precursor [Contains: Complement C3 beta chain; Complement C3 alpha chain; C3a anaphylatoxin; Complement C3b alpha' chain; Complement C3c alpha' chain fragment 1; Complement C3dg fragment; Complemen...
P01024	10	11.2	1130.46	2	1.4	VQLSNDFDEYIMAIEQTIK	22.9	0.018	187150	HUMAN	Complement C3 precursor [Contains: Complement C3 beta chain; Complement C3 alpha chain; C3a anaphylatoxin; Complement C3b alpha' chain; Complement C3c alpha' chain fragment 1; Complement C3dg fragment; Complemen...
P00751	5	7.8	590.254	2	-0.062	ALFVSEEEKK	27.2	0.018	85533.6	HUMAN	Complement factor B precursor
P00751	5	7.8	679.321	2	1.5	DAQYAPGYDKVK	15.3	0.018	85533.6	HUMAN	Complement factor B precursor
P00751	5	7.8	921.841	2	-0.12	EAGIPEFYDYDVALIK	27.4	0.00082	85533.6	HUMAN	Complement factor B precursor
P00751	5	7.8	621.792	2	-0.065	VKDISEVVTPR	32.3	0.0089	85533.6	HUMAN	Complement factor B precursor
P00751	5	7.8	638.234	2	-0.1	YGLVTYATYPK	37.1	1.4e-06	85533.6	HUMAN	Complement factor B precursor
P10909	2	8.9	937.365	2	-0.13	LFDSDPITVTVPVEVSR	20.5	0.027	52495.1	HUMAN	Clusterin precursor
P10909	2	8.9	1157.49	2	-0.11	VTTVASHTSDSDVPSGVTEVVVK	19.4	0.02	52495.1	HUMAN	Clusterin precursor
P60709	10	31.7	488.647	2	-0.08	AGFAGDDAPR	27.7	0.0036	41737.1	HUMAN	Actin, cytoplasmic 1
P60709	10	31.7	1107.89	2	-0.14	DLYANTVLSGGTTMYPGIADR	28.3	0.00078	41737.1	HUMAN	Actin, cytoplasmic 1
P60709	10	31.7	1115.9	2	-0.13	DLYANTVLSGGTTmYPGIADR	31.4	0.00015	41737.1	HUMAN	Actin, cytoplasmic 1
P60709	10	31.7	589.228	2	-0.083	EITALAPSTmK	24.2	0.006	41737.1	HUMAN	Actin, cytoplasmic 1
P60709	10	31.7	566.685	2	-0.082	GYSFTTTAER	29.6	0.0016	41737.1	HUMAN	Actin, cytoplasmic 1
P60709	10	31.7	790.809	2	-0.096	mQKEITALAPSTmK	24.6	0.0052	41737.1	HUMAN	Actin, cytoplasmic 1
P60709	10	31.7	895.908	2	-0.042	SYELPDGQVITIGNER	33.8	0.00025	41737.1	HUMAN	Actin, cytoplasmic 1
P60709	10	31.7	1067.99	3	0.78	TTGIVmDSGDGVTHTVPIYEGYALPHAILR	32.6	0.0015	41737.1	HUMAN	Actin, cytoplasmic 1
P60709	10	31.7	1061.76	3	-0.12	TTGIVMDSGDGVTHTVPIYEGYALPHAILR	27.7	0.0056	41737.1	HUMAN	Actin, cytoplasmic 1
P60709	10	31.7	977.497	2	-0.039	VAPEEHPVLLTEAPLNPK	35.7	1.7e-05	41737.1	HUMAN	Actin, cytoplasmic 1
P06396	2	4.5	659.25	2	-1.1	AGALNSNDAFVLK	32.2	1e-06	85698.2	HUMAN	Gelsolin precursor
P06396	2	4.5	1136.43	2	-0.12	AQPVQVAEGSEPDGFWEALGGK	29.1	1.1e-05	85698.2	HUMAN	Gelsolin precursor
Q01995	2	10.9	648.218	2	-0.091	EFTESQLQEGK	23.5	0.014	22611.1	HUMAN	Transgelin
Q01995	2	10.9	630.718	2	-0.1	VPENPPSmVFK	16.6	0.039	22611.1	HUMAN	Transgelin
Q02413	2	3.3	1022.97	2	-0.082	ISGVGIDQPPYGIFVINQK	35.9	0.00018	113716	HUMAN	Desmoglein-1 precursor
Q02413	2	3.3	875.811	2	-0.11	YVmGNNPADLLAVDSR	37	3.6e-05	113716	HUMAN	Desmoglein-1 precursor
P08670	1	3	770.377	2	-0.082	ILLAELEQLKGQGK	20.2	0.057	53652.1	HUMAN	Vimentin
Q5D862	1	0.5	634.692	2	-0.67	SVVTVIDVFYK	23.5	0.0042	248074	HUMAN	Ifapsoriasin
Q15151	2	4.3	725.324	2	-0.09	LLNQPNQWPLVK	27.9	0.02	81745.5	HUMAN	Plakoglobin
Q15151	2	4.3	1077.97	2	-0.11	NLALCPANHAPLQEAAVIPR	17.5	0.051	81745.5	HUMAN	Plakoglobin
P15924	2	0.9	636.282	2	-0.075	QLQNIIQATSR	31.4	0.00094	331777	HUMAN	Desmoplakin
P15924	2	0.9	921.74	2	0.28	SAIYQLEEEYENLLK	36.9	0.0026	331777	HUMAN	Desmoplakin
P51884	7	23	512.7	2	-0.083	FNALQYLR	30	0.042	38429.3	HUMAN	Lumican precursor
P51884	7	23	589.773	2	-0.052	LKEDAVSAAFK	34.5	0.00044	38429.3	HUMAN	Lumican precursor
P51884	7	23	1268.51	2	-0.13	NIPTVNENLENYYLEVNQLEK	27.8	4.2e-05	38429.3	HUMAN	Lumican precursor
P51884	7	23	613.227	2	-0.067	NNQIDHIDEK	23.7	0.058	38429.3	HUMAN	Lumican precursor
P51884	7	23	649.277	2	-0.064	SLEDLQLTHNK	30.7	0.001	38429.3	HUMAN	Lumican precursor
P51884	7	23	820.365	2	-0.089	SLEDLQLTHNKITK	19.3	0.06	38429.3	HUMAN	Lumican precursor
P51884	7	23	834.84	2	-0.093	SLEYLDLSFNQIAR	41.6	0.00078	38429.3	HUMAN	Lumican precursor
P23142	3	6.5	825.629	3	-0.14	AITPPHPASQANIIFDITEGNLR	35.3	0.004	77262	HUMAN	Fibulin-1 precursor
P23142	3	6.5	775.36	2	-0.062	EFTRPEEIIFLR	29.2	0.01	77262	HUMAN	Fibulin-1 precursor
P23142	3	6.5	630.212	2	-0.079	YmDGmTVGVVR	22.2	0.01	77262	HUMAN	Fibulin-1 precursor
P02792	1	8.6	804.296	2	-0.11	LGGPEAGLGEYLFER	36.9	0.00023	20019.8	HUMAN	Ferritin light chain
Q86SE5	1	3.8	638.782	2	-0.085	PLSALYRLESK	26.1	0.048	32330.8	HUMAN	RNA-binding Raly-like protein
O60814	2	11.9	880.315	2	-0.096	AmGIMNSFVNDIFER	36.7	1e-05	13890.3	HUMAN	Histone H2B type 1-K
P62805	2	13.6	590.72	2	-0.094	ISGLIYEETR	35.7	0.0006	11367.4	HUMAN	Histone H4
P62805	2	13.6	789.353	2	-0.095	ISGLIYEETRGVLK	28.4	0.0047	11367.4	HUMAN	Histone H4
Q14865	1	1.9	862.278	3	-0.097	DDLCSSLSQTHHGQSTDHmAVSR	27.4	0.08	132321	HUMAN	AT-rich interactive domain-containing protein 5B
P32119	4	29.8	667.789	2	-0.081	ATAVVDGAFKEVK	28.4	0.0063	21892.1	HUMAN	Peroxiredoxin-2
P32119	4	29.8	931.96	2	-0.078	KEGGLGPLNIPLLADVTR	35.6	0.0001	21892.1	HUMAN	Peroxiredoxin-2
P32119	4	29.8	964.89	2	-0.094	LSEDYGVLKTDEGIAYR	24.5	0.001	21892.1	HUMAN	Peroxiredoxin-2
P32119	4	29.8	606.288	2	-0.053	QITVNDLPVGR	23.3	0.043	21892.1	HUMAN	Peroxiredoxin-2
P30041	1	9.4	1051.47	2	1.9	PGGLLLGDVAPNFEANTTVGR	40.1	4.7e-08	25035.2	HUMAN	Peroxiredoxin-6
P62937	1	9.1	916.365	2	-0.095	SIYGEKFEDENFILK	26.4	0.004	18012.7	HUMAN	Peptidyl-prolyl cis-trans isomerase A
P00915	10	55.9	601.745	2	-0.099	ADGLAVIGVLmK	34.1	0.0007	28870.4	HUMAN	Carbonic anhydrase 1
P00915	10	55.9	1128.45	2	-0.071	EIINVGHSFHVNFEDNDNR	25.5	0.00066	28870.4	HUMAN	Carbonic anhydrase 1
P00915	10	55.9	790.794	2	-0.11	ESISVSSEQLAQFR	34.6	0.00044	28870.4	HUMAN	Carbonic anhydrase 1
P00915	10	55.9	493.14	2	-0.083	GGPFSDSYR	22.6	0.0074	28870.4	HUMAN	Carbonic anhydrase 1
P00915	10	55.9	964.928	2	-0.079	HDTSLKPISVSYNPATAK	28.9	0.00017	28870.4	HUMAN	Carbonic anhydrase 1
P00915	10	55.9	871.836	2	-0.12	LYPIANGNNQSPVDIK	37.7	0.0053	28870.4	HUMAN	Carbonic anhydrase 1
P00915	10	55.9	925.703	3	-0.096	SLLSNVEGDNAVPmQHNNRPTQPLK	28.6	0.053	28870.4	HUMAN	Carbonic anhydrase 1
P00915	10	55.9	485.707	2	-0.093	VLDALQAIK	30.4	0.073	28870.4	HUMAN	Carbonic anhydrase 1
P00915	10	55.9	806.807	2	-0.09	YSAELHVAHWNSAK	22.5	0.004	28870.4	HUMAN	Carbonic anhydrase 1
P00915	10	55.9	513.669	2	-0.09	YSSLAEAASK	23.8	0.0028	28870.4	HUMAN	Carbonic anhydrase 1
